# Supplementary material for: Directional association test reveals high-quality putative cancer driver biomarkers including noncoding RNAs
Source: BMC Med Genomics. 2019 Dec 30;12(Suppl 7):129. doi: 10.1186/s12920-019-0565-9 (PMC6936152; doi:10.1186/s12920-019-0565-9)
Supplement: Supplementary file 1 — FunChisq predicted 1108 putative cancer driver ncRNAs with stronger directional effect to cancer than 90% of 719 known cancer driver genes. (XLSX 70 kb) [file 12920_2019_565_MOESM1_ESM.xlsx]

## Sheet: Additional_file_1
Putative cancer driver ncRNAs	Putative cancer driver ncRNAs annotation	Adjusted FunChisq p-value	Function index
hg19::chr11:1372935..1372952,+;hg_112446.1	hg_112446.1	0	0.736361
hg19::chr14:23120305..23120309,+;hg_138818.1	hg_138818.1	0	0.698313
hg19::chr15:75052999..75053003,-;hg_150930.1	hg_150930.1	0	0.689442
hg19::chr10:96363899..96363904,+;hg_106330.1	hg_106330.1	0	0.684713
hg19::chr6:26240613..26240628,+;hg_66500.1	hg_66500.1	0	0.678488
hg19::chr17:38552599..38552612,-;hg_165714.1	hg_165714.1	0	0.674033
hg19::chr1:47779729..47779744,-;hg_12232.1	hg_12232.1	0	0.673992
hg19::chr15:41672357..41672421,+;hg_146183.1	hg_146183.1	0	0.671446
hg19::chr17:38552641..38552655,-;hg_165716.1	hg_165716.1	0	0.664479
hg19::chr10:129906236..129906271,-;hg_112013.1	hg_112013.1	0	0.662008
hg19::chr17:38552615..38552637,-;hg_165715.1	hg_165715.1	0	0.661867
hg19::chr10:129907230..129907245,-;hg_112017.1	hg_112017.1	0	0.659092
hg19::chr1:37791753..37791757,+;hg_2200.1	hg_2200.1	0	0.65878
hg19::chrX:154004522..154004568,-;hg_201064.1	hg_201064.1	0	0.654367
hg19::chr17:41393865..41393870,+;hg_161073.1	hg_161073.1	0	0.651473
hg19::chr1:156631224..156631248,-;hg_15165.1	hg_15165.1	0	0.650562
hg19::chr8:48676790..48676808,-;hg_92976.1	hg_92976.1	0	0.647526
hg38::chr10:128106381..128106421,-;hg_224543.1	hg_224543.1	0	0.643434
hg19::chr5:37288836..37288849,-;hg_61335.1	hg_61335.1	0	0.641461
hg19::chr10:129907150..129907167,-;hg_112016.1	hg_112016.1	0	0.640847
hg19::chr8:25366315..25366320,+;hg_88032.1	hg_88032.1	0	0.637324
hg19::chr10:129906581..129906598,-;hg_112014.1	hg_112014.1	0	0.636902
hg19::chr10:129903632..129903672,+;hg_107672.1	hg_107672.1	0	0.634516
hg19::chr21:37693087..37693102,-;hg_190360.1	hg_190360.1	0	0.63425
hg19::chr10:129906218..129906232,-;hg_112012.1	hg_112012.1	0	0.632884
hg19::chr11:28080032..28080036,-;hg_119092.1	hg_119092.1	0	0.632758
hg19::chr17:41393591..41393606,+;hg_161072.1	hg_161072.1	0	0.631588
hg19::chr1:214814697..214814711,+;hg_8538.1	hg_8538.1	0	0.631014
hg19::chr10:129907447..129907485,-;hg_112019.1	hg_112019.1	0	0.626903
hg19::chr10:129905850..129905864,-;hg_112010.1	hg_112010.1	0	0.625788
hg19::chr10:96365839..96365850,+;hg_106333.1	hg_106333.1	0	0.62559
hg19::chr16:57717053..57717056,-;hg_157547.1	hg_157547.1	0	0.62457
hg19::chr3:20208331..20208335,-;hg_41422.1	hg_41422.1	0	0.624356
hg19::chr10:129907365..129907387,-;hg_112018.1	hg_112018.1	0	0.624016
hg19::chr1:214816318..214816335,+;hg_8539.1	hg_8539.1	0	0.623183
hg19::chr10:129907093..129907109,-;hg_112015.1	hg_112015.1	0	0.617665
hg19::chr20:32274150..32274166,-;hg_186972.1	hg_186972.1	0	0.616834
hg19::chr12:9847881..9847882,+;hg_124090.1	hg_124090.1	0	0.61306
hg19::chr8:129010544..129010566,+;hg_90729.1	hg_90729.1	0	0.611883
hg19::chr13:60459577..60459583,-;hg_137460.1	hg_137460.1	0	0.61093
hg19::chr8:129015029..129015044,+;hg_90737.1	hg_90737.1	0	0.610721
hg19::chr8:48890296..48890302,+;hg_88783.1	hg_88783.1	0	0.610195
hg19::chr12:56904714..56904734,+;hg_126115.1	hg_126115.1	0	0.609764
hg19::chr10:129903887..129903900,-;hg_112009.1	hg_112009.1	0	0.606349
hg19::chr10:129907676..129907689,-;hg_112022.1	hg_112022.1	0	0.604703
hg19::chr12:6826147..6826153,+;hg_123711.1	hg_123711.1	0	0.603876
hg19::chr4:79102855..79102879,+;hg_48441.1	hg_48441.1	0	0.602221
hg19::chr16:58126871..58126879,-;hg_157598.1	hg_157598.1	0	0.601684
hg19::chr6:18258567..18258589,+;hg_66181.1	hg_66181.1	0	0.596677
hg19::chr11:66491308..66491313,+;hg_115372.1	hg_115372.1	0	0.596605
hg19::chr10:129905999..129906012,-;hg_112011.1	hg_112011.1	0	0.596385
hg19::chr13:45266475..45266481,+;hg_134948.1	hg_134948.1	0	0.596183
hg19::chr7:100992765..100992768,+;hg_80199.1	hg_80199.1	0	0.593743
hg19::chr17:42607348..42607359,+;hg_161170.1	hg_161170.1	0	0.593545
hg19::chr19:8503626..8503637,+;hg_173673.1	hg_173673.1	0	0.592447
hg38::chr10:128106126..128106144,-;hg_224542.1	hg_224542.1	0	0.590014
hg19::chr2:10273849..10273855,+;hg_18821.1	hg_18821.1	0	0.589349
hg19::chr1:45970787..45970791,-;hg_12126.1	hg_12126.1	0	0.588714
hg19::chr17:38556243..38556260,-;hg_165718.1	hg_165718.1	0	0.585644
hg19::chrX:41213614..41213617,+;hg_196039.1	hg_196039.1	0	0.58564
hg19::chr1:100549695..100549699,-;hg_13505.1	hg_13505.1	0	0.583139
hg19::chr17:57604922..57604927,+;hg_161962.1	hg_161962.1	0	0.583082
hg19::chr16:22309943..22309949,-;hg_156756.1	hg_156756.1	0	0.58142
hg19::chr6:31803636..31803641,+;hg_67075.1	hg_67075.1	0	0.58133
hg19::chr19:30251122..30251130,+;hg_175012.1	hg_175012.1	0	0.580429
hg19::chr10:129903403..129903429,-;hg_112008.1	hg_112008.1	0	0.579637
hg19::chr17:73763850..73763855,-;hg_168096.1	hg_168096.1	0	0.579601
hg19::chr1:45982690..45982694,-;hg_12131.1	hg_12131.1	0	0.579164
hg19::chr16:2955389..2955405,-;hg_155964.1	hg_155964.1	0	0.578497
hg19::chr5:138613468..138613475,+;hg_58813.1	hg_58813.1	0	0.578135
hg19::chr16:778322..778398,-;hg_155782.1	hg_155782.1	0	0.577303
hg19::chr19:49997405..49997411,+;hg_177004.1	hg_177004.1	0	0.576856
hg38::chr21:6373162..6373166,-;hg_228308.1	hg_228308.1	0	0.576607
hg19::chr1:214819709..214819731,+;hg_8542.1	hg_8542.1	0	0.575944
hg19::chr5:134099709..134099757,-;hg_63477.1	hg_63477.1	0	0.575718
hg19::chr8:129086062..129086067,+;hg_90757.1	hg_90757.1	0	0.575173
hg19::chr1:156495518..156495522,-;hg_15142.1	hg_15142.1	0	0.57372
hg19::chr20:2638365..2638370,+;hg_183181.1	hg_183181.1	0	0.573608
hg19::chr8:129015057..129015074,+;hg_90738.1	hg_90738.1	0	0.573567
hg19::chr8:128909653..128909681,+;hg_90715.1	hg_90715.1	0	0.573105
hg19::chr10:129907558..129907571,-;hg_112021.1	hg_112021.1	0	0.573035
hg19::chr8:129015413..129015428,+;hg_90740.1	hg_90740.1	0	0.572414
hg19::chr20:25388389..25388400,+;hg_183939.1	hg_183939.1	0	0.571577
hg19::chr16:9085975..9085982,+;hg_152677.1	hg_152677.1	0	0.569461
hg19::chr10:96365418..96365423,+;hg_106332.1	hg_106332.1	0	0.569127
hg19::chr8:129091266..129091270,+;hg_90758.1	hg_90758.1	0	0.56893
hg19::chr10:129907530..129907543,-;hg_112020.1	hg_112020.1	0	0.567474
hg19::chr15:41667926..41667947,+;hg_146181.1	hg_146181.1	0	0.56696
hg19::chr7:25019165..25019181,+;hg_77716.1	hg_77716.1	0	0.566606
hg19::chr17:73139026..73139044,-;hg_168042.1	hg_168042.1	0	0.56636
hg19::chr15:40687023..40687027,+;hg_146107.1	hg_146107.1	0	0.565774
hg19::chr16:29818199..29818216,+;hg_153511.1	hg_153511.1	0	0.563996
hg19::chr17:39835021..39835026,-;hg_166018.1	hg_166018.1	0	0.562774
hg19::chr12:120731503..120731510,+;hg_128332.1	hg_128332.1	0	0.562492
hg19::chr2:29170754..29170758,+;hg_19509.1	hg_19509.1	0	0.562412
hg19::chr19:49383883..49383887,+;hg_176875.1	hg_176875.1	0	0.561829
hg19::chr6:18258523..18258540,+;hg_66180.1	hg_66180.1	0	0.559633
hg19::chr1:214822050..214822063,+;hg_8543.1	hg_8543.1	0	0.559162
hg19::chr22:42342943..42342962,+;hg_192524.1	hg_192524.1	0	0.558972
hg19::chr2:203160480..203160512,+;hg_24714.1	hg_24714.1	0	0.557624
hg19::chr1:234732589..234732593,-;hg_18050.1	hg_18050.1	0	0.557409
hg19::chr10:64917252..64917255,-;hg_109661.1	hg_109661.1	0	0.557396
hg19::chr10:129899956..129899970,-;hg_112006.1	hg_112006.1	0	0.555146
hg19::chr10:96364539..96364567,+;hg_106331.1	hg_106331.1	0	0.555094
hg19::chr9:11065064..11065090,-;hg_99927.1	hg_99927.1	0	0.554366
hg19::chr2:232325416..232325485,+;hg_25904.1	hg_25904.1	0	0.55349
hg19::chr4:44019085..44019092,-;hg_51981.1	hg_51981.1	0	0.553042
hg19::chr17:74533781..74533800,-;hg_168236.1	hg_168236.1	0	0.552644
hg19::chr19:11257137..11257140,-;hg_179192.1	hg_179192.1	0	0.551699
hg19::chr19:571741..571779,-;hg_177905.1	hg_177905.1	0	0.550847
hg19::chr7:92230623..92230627,-;hg_84807.1	hg_84807.1	0	0.549555
hg19::chr1:46062993..46062997,+;hg_2697.1	hg_2697.1	0	0.549433
hg38::chr15:41371515..41371538,+;hg_225968.1	hg_225968.1	0	0.54809
hg19::chr2:232326240..232326291,+;hg_25906.1	hg_25906.1	0	0.547556
hg19::chr17:54281055..54281104,+;hg_161801.1	hg_161801.1	0	0.547553
hg19::chr2:169310156..169310163,-;hg_31717.1	hg_31717.1	0	0.547327
hg19::chr7:23360260..23360264,-;hg_83107.1	hg_83107.1	0	0.547168
hg19::chr3:160134036..160134057,+;hg_39590.1	hg_39590.1	0	0.547042
hg19::chr14:39648342..39648409,-;hg_143019.1	hg_143019.1	0	0.546089
hg19::chr12:69234207..69234228,+;hg_126636.1	hg_126636.1	0	0.545437
hg19::chr20:32855261..32855266,-;hg_186985.1	hg_186985.1	0	0.545277
hg19::chr1:28838190..28838193,+;hg_1811.1	hg_1811.1	0	0.545063
hg19::chr1:46072199..46072215,-;hg_12140.1	hg_12140.1	0	0.544838
hg19::chr13:20176027..20176058,+;hg_134280.1	hg_134280.1	1.65e-304	0.543632
hg19::chr12:6818233..6818241,+;hg_123710.1	hg_123710.1	2.9e-303	0.543106
hg19::chr6:36632583..36632588,-;hg_73360.1	hg_73360.1	4.49e-303	0.543026
hg19::chr3:186299813..186299843,-;hg_45979.1	hg_45979.1	0	0.542508
hg19::chr2:232325378..232325412,+;hg_25903.1	hg_25903.1	0	0.541425
hg38::chr9:38183957..38183959,+;hg_231457.1	hg_231457.1	5.31e-298	0.540868
hg19::chr7:23422510..23422514,-;hg_83112.1	hg_83112.1	1.46e-297	0.54068
hg19::chr7:23374688..23374692,-;hg_83108.1	hg_83108.1	3.33e-296	0.540096
hg19::chr4:174254274..174254297,+;hg_50622.1	hg_50622.1	3.42e-296	0.540091
hg19::chr1:150199032..150199082,+;hg_5070.1	hg_5070.1	0	0.539673
hg19::chr1:44588180..44588202,-;hg_12069.1	hg_12069.1	4.87e-293	0.538729
hg19::chr1:146770695..146770699,+;hg_4979.1	hg_4979.1	8.74e-292	0.538185
hg19::chr9:131418930..131418943,-;hg_102698.1	hg_102698.1	0	0.538071
hg19::chr5:16528597..16528600,+;hg_55851.1	hg_55851.1	1.12e-290	0.537703
hg19::chr8:128909509..128909531,+;hg_90712.1	hg_90712.1	2.51e-287	0.536234
hg19::chr10:94411739..94411743,+;hg_106250.1	hg_106250.1	4.54e-286	0.53568
hg19::chr2:175366659..175366666,+;hg_23800.1	hg_23800.1	0	0.535612
hg19::chr19:11805736..11805752,-;hg_179282.1	hg_179282.1	1.39e-283	0.534581
hg19::chr9:101552135..101552140,+;hg_97611.1	hg_97611.1	4.13e-282	0.533925
hg38::chr2:10168051..10168055,+;hg_227468.1	hg_227468.1	7.44e-282	0.533811
hg19::chr10:96368410..96368415,+;hg_106334.1	hg_106334.1	8.87e-282	0.533777
hg19::chr1:36226003..36226024,-;hg_11697.1	hg_11697.1	2.01e-279	0.532723
hg19::chr17:76220151..76220166,+;hg_163048.1	hg_163048.1	5.95e-278	0.532061
hg19::chr12:98711380..98711387,+;hg_127541.1	hg_127541.1	2.13e-277	0.531811
hg19::chr11:64818680..64818685,+;hg_115024.1	hg_115024.1	3.73e-277	0.531701
hg19::chr19:36246113..36246265,+;hg_175401.1	hg_175401.1	4.16e-277	0.531679
hg19::chr3:197211462..197211470,-;hg_46441.1	hg_46441.1	8.5e-277	0.531539
hg19::chr1:181065796..181065797,+;hg_6989.1	hg_6989.1	9.85e-277	0.53151
hg19::chr16:4307309..4307313,-;hg_156072.1	hg_156072.1	2.78e-276	0.531306
hg19::chr10:96327980..96327984,+;hg_106329.1	hg_106329.1	1.34e-274	0.530542
hg19::chr19:8444480..8444485,+;hg_173656.1	hg_173656.1	1.92e-274	0.530471
hg19::chr15:30965474..30965479,+;hg_145645.1	hg_145645.1	8.19e-274	0.530184
hg19::chr3:46949789..46949808,-;hg_42016.1	hg_42016.1	8.41e-273	0.529723
hg19::chr15:69750859..69750863,+;hg_147458.1	hg_147458.1	9.97e-271	0.528772
hg19::chr2:232327899..232327923,+;hg_25909.1	hg_25909.1	0	0.528489
hg19::chr7:56079279..56079283,-;hg_84176.1	hg_84176.1	8.17e-269	0.52789
hg19::chr2:121832966..121832971,-;hg_30447.1	hg_30447.1	9.68e-268	0.527393
hg38::chr1:214640112..214640128,+;hg_224087.1	hg_224087.1	1.19e-267	0.527351
hg19::chr7:32768434..32768476,+;hg_78058.1	hg_78058.1	4.41e-267	0.527088
hg19::chr17:41394342..41394365,+;hg_161076.1	hg_161076.1	3.86e-266	0.52665
hg19::chr6:108880424..108880430,+;hg_69192.1	hg_69192.1	5.61e-265	0.526108
hg19::chr15:30959013..30959016,+;hg_145644.1	hg_145644.1	1.15e-264	0.525963
hg19::chr9:11065025..11065049,-;hg_99925.1	hg_99925.1	3.38e-293	0.525375
hg19::chr2:152685303..152685308,+;hg_23071.1	hg_23071.1	6.41e-263	0.525145
hg19::chr12:104760413..104760416,+;hg_127758.1	hg_127758.1	8.47e-263	0.525088
hg19::chr6:44218055..44218092,-;hg_73749.1	hg_73749.1	0	0.524938
hg19::chr10:96122645..96122675,-;hg_110732.1	hg_110732.1	0	0.524358
hg19::chr2:177293887..177293895,+;hg_23882.1	hg_23882.1	4.87e-261	0.52426
hg19::chr11:28045732..28045741,-;hg_119091.1	hg_119091.1	5.6e-261	0.524231
hg19::chr8:128941462..128941471,+;hg_90720.1	hg_90720.1	1.26e-260	0.524066
hg19::chr19:5352533..5352545,+;hg_173410.1	hg_173410.1	2.11e-259	0.523485
hg19::chr10:96314425..96314431,+;hg_106328.1	hg_106328.1	4.47e-258	0.522855
hg19::chrX:153191162..153191167,+;hg_198116.1	hg_198116.1	6.33e-258	0.522783
hg19::chr8:128909594..128909613,+;hg_90714.1	hg_90714.1	1.83e-257	0.522563
hg19::chr15:41672447..41672460,+;hg_146184.1	hg_146184.1	1.62e-256	0.522112
hg19::chr5:173615558..173615565,-;hg_64984.1	hg_64984.1	2.62e-256	0.522011
hg19::chr1:235268802..235268805,-;hg_18118.1	hg_18118.1	6.28e-256	0.521829
hg19::chr7:148502597..148502601,-;hg_86711.1	hg_86711.1	6.4e-255	0.521346
hg19::chr3:10143085..10143089,+;hg_35275.1	hg_35275.1	7.07e-255	0.521325
hg19::chr14:105957984..105958020,-;hg_145205.1	hg_145205.1	1.75e-254	0.521134
hg19::chr1:3356218..3356223,+;hg_285.1	hg_285.1	1.56e-281	0.520359
hg19::chr9:97317164..97317174,-;hg_101512.1	hg_101512.1	1.28e-251	0.519752
hg19::chr20:57609938..57609952,-;hg_188209.1	hg_188209.1	0	0.519189
hg19::chr19:12792374..12792389,+;hg_174008.1	hg_174008.1	3.59e-250	0.519048
hg19::chr19:45091091..45091104,-;hg_181405.1	hg_181405.1	4.58e-250	0.518997
hg19::chr16:30583559..30583568,+;hg_153670.1	hg_153670.1	2.42e-248	0.518155
hg19::chr6:26167298..26167303,+;hg_66484.1	hg_66484.1	5.23e-248	0.517991
hg19::chr3:46949816..46949827,-;hg_42017.1	hg_42017.1	5.88e-248	0.517966
hg19::chr2:203162156..203162170,+;hg_24715.1	hg_24715.1	9.97e-248	0.517854
hg19::chr4:185115073..185115078,+;hg_50824.1	hg_50824.1	4.75e-246	0.517028
hg19::chrM:16397..16424,-;hg_195310.1	hg_195310.1	6.54e-246	0.51696
hg19::chr2:219773855..219773891,+;hg_25415.1	hg_25415.1	8.89e-246	0.516894
hg19::chr17:57184445..57184544,+;hg_161945.1	hg_161945.1	4.07e-245	0.516567
hg19::chr12:77456660..77456668,-;hg_132238.1	hg_132238.1	7.94e-245	0.516423
hg19::chr1:156631192..156631208,-;hg_15164.1	hg_15164.1	2.11e-244	0.516212
hg19::chr8:124383939..124383977,-;hg_94721.1	hg_94721.1	5.24e-244	0.516017
hg19::chr9:35791567..35791650,+;hg_96637.1	hg_96637.1	2e-271	0.515886
hg19::chr1:46067982..46067999,+;hg_2699.1	hg_2699.1	3.27e-305	0.515856
hg19::chr6:141219534..141219572,-;hg_75987.1	hg_75987.1	1.89e-242	0.515242
hg19::chr7:23514417..23514443,+;hg_77671.1	hg_77671.1	2.9e-242	0.51515
hg19::chr4:174253961..174253998,+;hg_50621.1	hg_50621.1	4.53e-269	0.514825
hg19::chr3:31699401..31699405,+;hg_35866.1	hg_35866.1	3.53e-241	0.514606
hg19::chr7:99277291..99277298,+;hg_79903.1	hg_79903.1	4.85e-241	0.514538
hg19::chr9:137902025..137902030,-;hg_103081.1	hg_103081.1	6.89e-240	0.51396
hg19::chr11:73368262..73368266,-;hg_121262.1	hg_121262.1	1.13e-238	0.513349
hg19::chr6:2989564..2989570,-;hg_71446.1	hg_71446.1	1.34e-238	0.513311
hg19::chr1:156565127..156565151,-;hg_15153.1	hg_15153.1	9.15e-238	0.512889
hg19::chrM:3402..3418,-;hg_195131.1	hg_195131.1	1.77e-263	0.512282
hg19::chr9:31848654..31848709,+;hg_96408.1	hg_96408.1	2.33e-296	0.512265
hg19::chrX:48379794..48379808,-;hg_199181.1	hg_199181.1	9.59e-236	0.511865
hg19::chrM:16492..16561,-;hg_195313.1	hg_195313.1	2.73e-295	0.511826
hg19::chr1:46056374..46056378,+;hg_2696.1	hg_2696.1	1.52e-234	0.511253
hg19::chr2:30884184..30884189,+;hg_19615.1	hg_19615.1	7.53e-233	0.510384
hg19::chr2:232326318..232326433,+;hg_25907.1	hg_25907.1	0	0.510226
hg19::chr1:156565467..156565489,-;hg_15155.1	hg_15155.1	2.36e-291	0.510199
hg19::chr7:64734239..64734316,+;hg_78836.1	hg_78836.1	2.93e-232	0.510081
hg19::chr14:21101221..21101225,+;hg_138451.1	hg_138451.1	1.05e-231	0.509796
hg19::chr11:121097296..121097326,+;hg_117180.1	hg_117180.1	1.23e-231	0.509759
hg19::chr4:174253224..174253359,+;hg_50620.1	hg_50620.1	0	0.509661
hg19::chr7:26236467..26236496,+;hg_77746.1	hg_77746.1	2.39e-231	0.509611
hg19::chr12:120125595..120125600,-;hg_133568.1	hg_133568.1	1.07e-289	0.50951
hg19::chr12:125424268..125424273,-;hg_134067.1	hg_134067.1	6.55e-231	0.509385
hg19::chr2:10260554..10260569,+;hg_18812.1	hg_18812.1	3.06e-230	0.509039
hg19::chr13:60733034..60733042,-;hg_137464.1	hg_137464.1	3.09e-230	0.509037
hg19::chr8:129015089..129015108,+;hg_90739.1	hg_90739.1	5.5e-230	0.508907
hg19::chrM:16098..16117,+;hg_195081.1	hg_195081.1	0	0.508837
hg19::chr13:53042406..53042410,+;hg_135231.1	hg_135231.1	1.97e-229	0.50862
hg19::chr9:133565693..133565699,+;hg_99031.1	hg_99031.1	3.52e-229	0.508489
hg19::chr11:125528605..125528610,+;hg_117465.1	hg_117465.1	7.77e-229	0.50831
hg19::chr7:23516382..23516385,-;hg_83124.1	hg_83124.1	1.66e-228	0.508138
hg19::chr20:30370129..30370150,+;hg_183989.1	hg_183989.1	1.73e-228	0.508129
hg19::chr11:117997240..117997243,+;hg_116970.1	hg_116970.1	1.01e-226	0.507207
hg19::chr19:38993559..38993562,-;hg_180783.1	hg_180783.1	2.85e-226	0.50697
hg19::chr5:33445484..33445517,-;hg_61211.1	hg_61211.1	4.86e-224	0.505795
hg19::chr7:23514393..23514410,+;hg_77670.1	hg_77670.1	9.38e-224	0.505644
hg19::chr5:170819606..170819610,+;hg_60183.1	hg_60183.1	3.19e-223	0.505362
hg19::chr1:36200275..36200279,-;hg_11695.1	hg_11695.1	3.35e-223	0.505351
hg19::chr6:31803764..31803768,+;hg_67076.1	hg_67076.1	5.45e-223	0.505239
hg19::chr6:167412558..167412603,-;hg_76702.1	hg_76702.1	1.04e-222	0.505091
hg19::chr1:156565527..156565591,-;hg_15156.1	hg_15156.1	1.11e-222	0.505076
hg19::chr19:9673725..9673729,-;hg_179015.1	hg_179015.1	1.47e-247	0.504813
hg19::chr19:860641..860684,+;hg_172804.1	hg_172804.1	0	0.504001
hg19::chr7:100806567..100806600,-;hg_85291.1	hg_85291.1	4.26e-220	0.503697
hg19::chr6:18258599..18258613,+;hg_66182.1	hg_66182.1	5.46e-220	0.50364
hg19::chr1:153969752..153969755,+;hg_5467.1	hg_5467.1	1.08e-219	0.503481
hg19::chr7:155109664..155109679,+;hg_82228.1	hg_82228.1	2.31e-219	0.503304
hg19::chr14:103812611..103812615,+;hg_141738.1	hg_141738.1	5.19e-219	0.503115
hg19::chr3:108269916..108269920,-;hg_43675.1	hg_43675.1	6.53e-219	0.503062
hg19::chr14:20924123..20924144,-;hg_142036.1	hg_142036.1	1.47e-243	0.502881
hg19::chr9:124328237..124328240,+;hg_98376.1	hg_98376.1	3.16e-218	0.502693
hg19::chr20:50711396..50711399,-;hg_187979.1	hg_187979.1	1.76e-217	0.50229
hg19::chr7:56126076..56126080,+;hg_78775.1	hg_78775.1	1.42e-216	0.501801
hg19::chr4:128816634..128816638,+;hg_49612.1	hg_49612.1	1.5e-216	0.501787
hg19::chr19:9676025..9676030,-;hg_179016.1	hg_179016.1	0	0.501512
hg19::chr7:152360426..152360431,-;hg_86991.1	hg_86991.1	1.17e-215	0.501302
hg19::chr12:2983396..2983423,+;hg_123455.1	hg_123455.1	2.58e-215	0.501116
hg19::chr6:28917117..28917123,-;hg_72447.1	hg_72447.1	3.76e-215	0.501027
hg19::chr20:57194992..57194997,+;hg_185509.1	hg_185509.1	1.35e-214	0.500723
hg19::chr13:31480400..31480421,+;hg_134644.1	hg_134644.1	2.74e-214	0.500557
hg38::chrM:179..196,-;hg_231675.1	hg_231675.1	1.7e-237	0.499906
hg19::chr14:21831442..21831464,+;hg_138535.1	hg_138535.1	9.28e-213	0.499719
hg19::chr5:27490524..27490527,+;hg_55938.1	hg_55938.1	3.73e-212	0.499387
hg19::chr20:39704887..39704922,-;hg_187277.1	hg_187277.1	9.36e-301	0.49837
hg19::chr10:70098361..70098406,-;hg_109753.1	hg_109753.1	1.28e-263	0.498253
hg19::chr12:4411116..4411133,+;hg_123551.1	hg_123551.1	1.28e-209	0.497987
hg19::chr8:129009316..129009319,+;hg_90725.1	hg_90725.1	2.96e-209	0.497784
hg19::chrX:118343594..118343601,-;hg_200283.1	hg_200283.1	3.97e-206	0.496037
hg19::chr8:146009838..146009844,-;hg_95715.1	hg_95715.1	1.25e-205	0.495757
hg19::chr7:5650757..5650761,+;hg_77124.1	hg_77124.1	1.46e-205	0.495718
hg19::chr19:815919..815944,+;hg_172763.1	hg_172763.1	2.04e-205	0.495637
hg19::chr2:234749983..234750010,-;hg_34602.1	hg_34602.1	2.48e-205	0.495589
hg19::chr8:128909572..128909583,+;hg_90713.1	hg_90713.1	4.9e-205	0.495422
hg19::chr1:32789697..32789702,-;hg_11523.1	hg_11523.1	8.02e-205	0.495301
hg19::chr19:40927737..40927760,-;hg_180991.1	hg_180991.1	9.16e-204	0.494703
hg19::chr1:156564939..156565014,+;hg_5741.1	hg_5741.1	2.87e-255	0.494475
hg19::chr9:86535684..86535687,+;hg_97100.1	hg_97100.1	8.33e-203	0.494158
hg19::chr13:30066531..30066552,-;hg_136594.1	hg_136594.1	1.13e-202	0.494083
hg19::chr1:156565069..156565164,+;hg_5742.1	hg_5742.1	0	0.493955
hg19::chr7:26233217..26233227,+;hg_77743.1	hg_77743.1	2.59e-202	0.493878
hg19::chr12:56511767..56511790,-;hg_131486.1	hg_131486.1	3.13e-202	0.493831
hg19::chr22:51142547..51142550,-;hg_194808.1	hg_194808.1	3.66e-202	0.493792
hg19::chr8:103834895..103834918,-;hg_94300.1	hg_94300.1	3.99e-202	0.493771
hg19::chrM:165..176,-;hg_195096.1	hg_195096.1	6.47e-202	0.493651
hg19::chr1:167189406..167189444,+;hg_6429.1	hg_6429.1	8.31e-202	0.493589
hg19::chr15:56311466..56311511,+;hg_146774.1	hg_146774.1	1.56e-201	0.493433
hg19::chr2:162137741..162137745,+;hg_23315.1	hg_23315.1	1.7e-201	0.493411
hg19::chr16:29818160..29818188,+;hg_153510.1	hg_153510.1	0	0.493138
hg19::chr6:120326861..120326878,+;hg_69489.1	hg_69489.1	6.98e-201	0.493061
hg19::chr5:103552623..103552625,+;hg_57874.1	hg_57874.1	7.43e-201	0.493045
hg19::chr12:4410859..4410873,+;hg_123546.1	hg_123546.1	1.36e-251	0.492782
hg19::chr16:31202711..31202730,+;hg_153793.1	hg_153793.1	6.13e-200	0.49252
hg19::chr19:10283831..10283858,-;hg_179082.1	hg_179082.1	0	0.492462
hg19::chr9:98189055..98189066,-;hg_101554.1	hg_101554.1	1.01e-199	0.492395
hg19::chr18:666834..666841,+;hg_169067.1	hg_169067.1	1.5e-199	0.492296
hg19::chr1:31354070..31354074,+;hg_1880.1	hg_1880.1	9.06e-222	0.491924
hg19::chr8:129056472..129056485,+;hg_90747.1	hg_90747.1	7.56e-199	0.491891
hg19::chr1:28838508..28838511,+;hg_1812.1	hg_1812.1	2.45e-198	0.491596
hg19::chr16:72459229..72459233,-;hg_158071.1	hg_158071.1	3.06e-198	0.491541
hg19::chr4:4283545..4283571,-;hg_51186.1	hg_51186.1	3.27e-197	0.490945
hg19::chr8:128838281..128838284,+;hg_90695.1	hg_90695.1	1.67e-196	0.490532
hg19::chr11:27379028..27379048,-;hg_119055.1	hg_119055.1	9.14e-196	0.490103
hg19::chr8:128914686..128914701,+;hg_90718.1	hg_90718.1	7.07e-194	0.488997
hg19::chr1:150204149..150204175,-;hg_14295.1	hg_14295.1	2.34e-193	0.48869
hg19::chr1:150202959..150203003,-;hg_14294.1	hg_14294.1	5.4e-215	0.488354
hg19::chr19:571720..571739,-;hg_177904.1	hg_177904.1	2.56e-192	0.488078
hg19::chr11:116965905..116965909,-;hg_122471.1	hg_122471.1	8.09e-214	0.487727
hg19::chr14:92630863..92630867,+;hg_141086.1	hg_141086.1	1.82e-191	0.487573
hg19::chr11:65602705..65602719,-;hg_120687.1	hg_120687.1	5.85e-191	0.487272
hg19::chr11:118965719..118965739,+;hg_117094.1	hg_117094.1	1.14e-190	0.4871
hg19::chr10:105128353..105128379,-;hg_111227.1	hg_111227.1	3.35e-190	0.486821
hg19::chr19:10812361..10812367,+;hg_173848.1	hg_173848.1	4.13e-190	0.486767
hg19::chr17:45253914..45253921,+;hg_161335.1	hg_161335.1	8.74e-190	0.486573
hg19::chr11:62620061..62620076,-;hg_120253.1	hg_120253.1	5.14e-189	0.486112
hg19::chr7:102968126..102968140,-;hg_85376.1	hg_85376.1	5.22e-189	0.486108
hg19::chr20:2637436..2637450,+;hg_183179.1	hg_183179.1	5.65e-189	0.486087
hg19::chr7:92234189..92234193,-;hg_84808.1	hg_84808.1	1.76e-188	0.485792
hg19::chr20:17938644..17938647,-;hg_186528.1	hg_186528.1	4.19e-187	0.484963
hg19::chr12:4410648..4410662,+;hg_123545.1	hg_123545.1	8.87e-187	0.484766
hg19::chr7:93226477..93226489,+;hg_79560.1	hg_79560.1	1.82e-186	0.484578
hg19::chr14:21101157..21101161,+;hg_138450.1	hg_138450.1	6.02e-186	0.484263
hg19::chr16:69791920..69791943,-;hg_157922.1	hg_157922.1	0	0.483977
hg19::chr19:804902..804927,-;hg_177932.1	hg_177932.1	3.81e-185	0.483777
hg19::chr7:129420052..129420074,-;hg_86105.1	hg_86105.1	1.06e-184	0.483507
hg19::chr17:41445437..41445460,-;hg_166231.1	hg_166231.1	0	0.483284
hg19::chr7:158387965..158387984,-;hg_87108.1	hg_87108.1	6.8e-184	0.483014
hg19::chr8:129010478..129010491,+;hg_90726.1	hg_90726.1	7.42e-184	0.482991
hg19::chr1:36191747..36191755,-;hg_11694.1	hg_11694.1	1.47e-183	0.48281
hg19::chr20:44444525..44444555,-;hg_187483.1	hg_187483.1	6.23e-183	0.482424
hg19::chr4:83340946..83340953,-;hg_52840.1	hg_52840.1	9.86e-182	0.481687
hg19::chr19:48902342..48902355,+;hg_176786.1	hg_176786.1	1.43e-181	0.481588
hg19::chrM:3374..3393,-;hg_195130.1	hg_195130.1	1.89e-181	0.481513
hg19::chr17:42147547..42147551,-;hg_166304.1	hg_166304.1	4.61e-181	0.481274
hg19::chr11:118915152..118915173,-;hg_122668.1	hg_122668.1	6.17e-202	0.481236
hg19::chr15:89457139..89457146,+;hg_148319.1	hg_148319.1	1.18e-180	0.481021
hg19::chr1:28866127..28866132,+;hg_1815.1	hg_1815.1	3.72e-180	0.480712
hg19::chr12:122908479..122908483,+;hg_128520.1	hg_128520.1	4.49e-180	0.480662
hg19::chr3:49840138..49840142,+;hg_36662.1	hg_36662.1	1.02e-179	0.480438
hg19::chr1:245027300..245027356,+;hg_9497.1	hg_9497.1	0	0.480216
hg19::chr11:93473124..93473129,-;hg_121838.1	hg_121838.1	0	0.479959
hg19::chr6:43727334..43727337,+;hg_67929.1	hg_67929.1	1.08e-178	0.479801
hg19::chr19:39313478..39313484,+;hg_175667.1	hg_175667.1	3.02e-177	0.478896
hg19::chr6:31697037..31697082,-;hg_72804.1	hg_72804.1	8.91e-197	0.47833
hg19::chr13:20176108..20176126,+;hg_134282.1	hg_134282.1	3e-176	0.478268
hg19::chr13:30756507..30756513,+;hg_134612.1	hg_134612.1	3.48e-176	0.478228
hg19::chr6:86388725..86388760,+;hg_68823.1	hg_68823.1	4.14e-176	0.47818
hg19::chr8:8412771..8412775,+;hg_87274.1	hg_87274.1	1.63e-175	0.477804
hg19::chr8:128908678..128908696,+;hg_90711.1	hg_90711.1	2.14e-175	0.477729
hg19::chr6:41339961..41339966,-;hg_73547.1	hg_73547.1	3.43e-175	0.477599
hg19::chr5:170824819..170824825,+;hg_60184.1	hg_60184.1	3.89e-175	0.477565
hg19::chr4:112390198..112390199,-;hg_53645.1	hg_53645.1	6.22e-175	0.477436
hg19::chr19:11258575..11258590,-;hg_179193.1	hg_179193.1	1.91e-174	0.477126
hg19::chr2:200324942..200324949,+;hg_24515.1	hg_24515.1	2.58e-174	0.477044
hg19::chr6:28688272..28688277,+;hg_66644.1	hg_66644.1	3.54e-174	0.476956
hg19::chr11:27379000..27379016,-;hg_119054.1	hg_119054.1	1.35e-173	0.476586
hg19::chr1:22755393..22755415,+;hg_1281.1	hg_1281.1	1.61e-172	0.475899
hg19::chr1:150198953..150199011,+;hg_5069.1	hg_5069.1	2.58e-172	0.475767
hg19::chr2:78768976..78769030,-;hg_29318.1	hg_29318.1	3.92e-192	0.475666
hg19::chr9:11065050..11065061,-;hg_99926.1	hg_99926.1	1.37e-171	0.475302
hg19::chr2:232325476..232325496,-;hg_34508.1	hg_34508.1	1.8e-171	0.475225
hg19::chr1:156565074..156565093,-;hg_15152.1	hg_15152.1	5.57e-191	0.474997
hg19::chr1:151167901..151167922,+;hg_5215.1	hg_5215.1	5.45e-171	0.474915
hg19::chr22:29877044..29877085,+;hg_191611.1	hg_191611.1	9.88e-171	0.474749
hg19::chr8:224162..224167,-;hg_91549.1	hg_91549.1	1.4e-170	0.474651
hg19::chrM:16481..16490,-;hg_195312.1	hg_195312.1	2.45e-170	0.474494
hg19::chr15:76628817..76628823,-;hg_151017.1	hg_151017.1	3.5e-170	0.474394
hg19::chr8:61852178..61852208,+;hg_89055.1	hg_89055.1	4.15e-170	0.474345
hg38::chr19:6413646..6413685,+;hg_227153.1	hg_227153.1	1.42e-189	0.474178
hg19::chr1:150455305..150455309,+;hg_5106.1	hg_5106.1	9.01e-170	0.474128
hg19::chrM:48..67,-;hg_195093.1	hg_195093.1	9.85e-170	0.474103
hg19::chr2:37429882..37429907,-;hg_27772.1	hg_27772.1	1.35e-168	0.473364
hg19::chr4:104062978..104062992,-;hg_53448.1	hg_53448.1	1.83e-168	0.473277
hg19::chr16:53369716..53369719,+;hg_154080.1	hg_154080.1	1.2e-187	0.473047
hg19::chr8:129010691..129010716,+;hg_90735.1	hg_90735.1	1.88e-167	0.472617
hg19::chr4:48833668..48833673,-;hg_52095.1	hg_52095.1	2.01e-167	0.472597
hg19::chr7:22896697..22896703,+;hg_77612.1	hg_77612.1	0	0.472564
hg19::chr5:135519323..135519327,+;hg_58717.1	hg_58717.1	2.55e-167	0.47253
hg19::chr2:232324975..232325014,-;hg_34504.1	hg_34504.1	0	0.472418
hg19::chr9:100773666..100773680,-;hg_101661.1	hg_101661.1	3.12e-210	0.472351
hg19::chr5:10254835..10254849,+;hg_55692.1	hg_55692.1	9.68e-167	0.47215
hg19::chr3:49507014..49507019,-;hg_42268.1	hg_42268.1	9.83e-167	0.472146
hg19::chr8:128910010..128910030,+;hg_90716.1	hg_90716.1	1.04e-166	0.472129
hg19::chr3:122078673..122078678,-;hg_44128.1	hg_44128.1	0	0.472103
hg19::chr9:113013863..113013867,-;hg_101921.1	hg_101921.1	0	0.472001
hg19::chr2:232325511..232325553,+;hg_25905.1	hg_25905.1	0	0.471846
hg19::chr14:20946209..20946212,+;hg_138446.1	hg_138446.1	2.86e-166	0.471841
hg19::chr1:46072158..46072176,+;hg_2701.1	hg_2701.1	1.46e-185	0.471814
hg38::chr13:30466107..30466143,+;hg_225483.1	hg_225483.1	3.02e-164	0.470503
hg19::chr12:14658056..14658065,+;hg_124454.1	hg_124454.1	1e-163	0.470156
hg19::chr19:59025559..59025581,+;hg_177857.1	hg_177857.1	1.93e-163	0.469967
hg19::chr19:9673559..9673563,-;hg_179014.1	hg_179014.1	0	0.469929
hg19::chr2:131680203..131680207,-;hg_30628.1	hg_30628.1	2.24e-163	0.469924
hg19::chr1:42344353..42344360,+;hg_2442.1	hg_2442.1	7.12e-163	0.469588
hg19::chr19:10288034..10288056,-;hg_179085.1	hg_179085.1	8.71e-163	0.46953
hg19::chr1:25562748..25562750,-;hg_11085.1	hg_11085.1	1.19e-162	0.469439
hg19::chrM:16274..16381,-;hg_195309.1	hg_195309.1	0	0.46927
hg19::chrM:16446..16467,-;hg_195311.1	hg_195311.1	5.72e-181	0.469061
hg19::chr7:73140837..73140841,-;hg_84326.1	hg_84326.1	5.05e-162	0.469019
hg19::chr17:56069830..56069835,-;hg_167165.1	hg_167165.1	5.93e-162	0.468972
hg19::chrM:16229..16242,+;hg_195085.1	hg_195085.1	6.63e-204	0.46897
hg19::chr1:113455622..113455693,-;hg_13891.1	hg_13891.1	2.09e-161	0.468605
hg19::chrM:100..125,-;hg_195095.1	hg_195095.1	9.15e-232	0.46848
hg19::chr22:42073154..42073165,-;hg_194376.1	hg_194376.1	2.46e-268	0.468294
hg19::chr5:95404206..95404210,-;hg_62678.1	hg_62678.1	6.7e-161	0.468264
hg19::chr12:102549979..102549985,+;hg_127685.1	hg_127685.1	1.06e-160	0.46813
hg19::chr4:99849513..99849516,+;hg_48987.1	hg_48987.1	1.86e-160	0.467965
hg19::chrX:146959449..146959485,+;hg_197918.1	hg_197918.1	2.01e-160	0.467942
hg19::chr1:167189728..167189737,-;hg_15765.1	hg_15765.1	3.33e-160	0.467793
hg19::chr12:31430309..31430312,-;hg_130340.1	hg_130340.1	4.05e-160	0.467736
hg19::chr2:174562443..174562467,+;hg_23779.1	hg_23779.1	4.32e-160	0.467718
hg19::chr1:46503176..46503184,+;hg_2714.1	hg_2714.1	5.28e-160	0.467658
hg19::chr3:193877020..193877026,+;hg_40648.1	hg_40648.1	6.33e-160	0.467605
hg38::chr18:2612308..2612312,+;hg_226968.1	hg_226968.1	2.67e-178	0.467437
hg19::chr8:129010718..129010746,+;hg_90736.1	hg_90736.1	4.3e-158	0.466359
hg19::chr6:36331396..36331401,-;hg_73343.1	hg_73343.1	7.34e-158	0.4662
hg19::chr3:172486864..172486876,+;hg_39851.1	hg_39851.1	4.04e-176	0.466098
hg19::chr19:11805757..11805770,-;hg_179283.1	hg_179283.1	1.7e-157	0.46595
hg19::chr6:28926723..28926729,+;hg_66647.1	hg_66647.1	9.38e-157	0.465442
hg19::chr1:109784420..109784424,+;hg_4395.1	hg_4395.1	1.59e-156	0.465285
hg19::chr14:67852393..67852397,+;hg_140226.1	hg_140226.1	0	0.464985
hg19::chr14:75340312..75340327,+;hg_140591.1	hg_140591.1	7.79e-196	0.464543
hg19::chr15:56311515..56311555,+;hg_146775.1	hg_146775.1	2.3e-155	0.464483
hg19::chr3:138582425..138582428,-;hg_44772.1	hg_44772.1	2.41e-155	0.464469
hg19::chr5:137521342..137521357,+;hg_58755.1	hg_58755.1	1.2e-154	0.463984
hg19::chr1:46067958..46067972,+;hg_2698.1	hg_2698.1	5.57e-154	0.463522
hg19::chr16:24842180..24842181,+;hg_153259.1	hg_153259.1	3.56e-152	0.46226
hg19::chr6:18256016..18256053,-;hg_72034.1	hg_72034.1	0	0.462158
hg38::chr16:14361719..14361720,+;hg_226261.1	hg_226261.1	6.26e-152	0.462087
hg19::chr17:80354751..80354773,+;hg_163513.1	hg_163513.1	6.61e-152	0.46207
hg19::chr17:22020726..22020758,-;hg_164944.1	hg_164944.1	1.02e-151	0.461937
hg19::chr1:26170082..26170085,-;hg_11097.1	hg_11097.1	2.09e-151	0.461719
hg19::chr10:70738592..70738611,+;hg_105282.1	hg_105282.1	2.32e-151	0.461686
hg19::chr10:96368470..96368519,+;hg_106335.1	hg_106335.1	2.33e-151	0.461685
hg19::chr15:42657223..42657233,+;hg_146250.1	hg_146250.1	3.02e-151	0.461605
hg19::chr19:10286243..10286300,-;hg_179083.1	hg_179083.1	4.94e-252	0.461357
hg19::chr19:47937311..47937316,+;hg_176691.1	hg_176691.1	1.33e-150	0.461149
hg19::chr12:122908215..122908241,-;hg_133826.1	hg_133826.1	2.19e-150	0.460997
hg19::chr10:120816287..120816317,-;hg_111661.1	hg_111661.1	1.41e-149	0.460423
hg19::chrM:5403..5414,+;hg_194864.1	hg_194864.1	3.18e-149	0.460172
hg19::chr16:46626860..46626863,-;hg_157195.1	hg_157195.1	5.51e-149	0.460001
hg19::chr2:53994992..53995005,+;hg_20231.1	hg_20231.1	1.55e-165	0.459417
hg19::chr2:85136525..85136554,+;hg_21195.1	hg_21195.1	8.47e-148	0.459152
hg19::chr17:41277690..41277732,+;hg_161058.1	hg_161058.1	1.49e-212	0.458995
hg19::chr7:100806918..100806934,-;hg_85294.1	hg_85294.1	1.47e-147	0.458981
hg19::chr1:46955478..46955489,+;hg_2746.1	hg_2746.1	3.08e-147	0.458749
hg19::chr2:27606822..27606907,+;hg_19369.1	hg_19369.1	0	0.45868
hg19::chr7:102968178..102968193,-;hg_85377.1	hg_85377.1	5.29e-147	0.45858
hg19::chr19:47353635..47353643,+;hg_176607.1	hg_176607.1	4.84e-185	0.458406
hg19::chr5:68338547..68338553,-;hg_62009.1	hg_62009.1	1.79e-146	0.458198
hg19::chr7:96747044..96747055,+;hg_79801.1	hg_79801.1	2.36e-146	0.458112
hg19::chr20:42286235..42286249,+;hg_184676.1	hg_184676.1	2.4e-146	0.458106
hg19::chr15:40791138..40791146,+;hg_146122.1	hg_146122.1	4.91e-146	0.457881
hg19::chr2:128053540..128053542,-;hg_30520.1	hg_30520.1	9.46e-146	0.457675
hg19::chrX:24026984..24026989,-;hg_198744.1	hg_198744.1	1.62e-145	0.457506
hg19::chr8:144911236..144911266,+;hg_91429.1	hg_91429.1	4.71e-243	0.457393
hg19::chr19:14621475..14621479,-;hg_179653.1	hg_179653.1	5.55e-145	0.457117
hg19::chr6:133144725..133144727,+;hg_69834.1	hg_69834.1	7.11e-145	0.457039
hg19::chr1:230558595..230558601,-;hg_17936.1	hg_17936.1	8.38e-145	0.456987
hg19::chr7:26233235..26233282,+;hg_77744.1	hg_77744.1	0	0.456849
hg19::chr5:132002122..132002127,+;hg_58493.1	hg_58493.1	1.48e-144	0.456806
hg19::chr7:7782208..7782209,-;hg_82693.1	hg_82693.1	2.17e-144	0.456685
hg19::chr3:138582577..138582582,+;hg_38816.1	hg_38816.1	5.39e-161	0.456454
hg19::chr2:10262688..10262708,-;hg_26859.1	hg_26859.1	5.84e-144	0.456371
hg19::chr6:86388958..86388992,-;hg_74619.1	hg_74619.1	5.87e-144	0.456369
hg19::chr16:392073..392077,+;hg_151899.1	hg_151899.1	6.49e-144	0.456337
hg19::chr12:53873430..53873439,+;hg_125791.1	hg_125791.1	8.1e-144	0.456267
hg19::chr12:104759029..104759033,+;hg_127757.1	hg_127757.1	1.04e-143	0.456187
hg19::chr2:174557411..174557430,+;hg_23778.1	hg_23778.1	1.39e-143	0.456096
hg19::chr1:113455479..113455547,-;hg_13890.1	hg_13890.1	2.06e-143	0.45597
hg19::chr5:138626154..138626159,+;hg_58814.1	hg_58814.1	2.59e-143	0.455896
hg19::chr16:31415992..31416026,-;hg_157157.1	hg_157157.1	5.74e-143	0.455642
hg19::chr14:39649817..39649953,-;hg_143020.1	hg_143020.1	1.05e-159	0.4556
hg19::chrX:118985490..118985516,-;hg_200321.1	hg_200321.1	8.88e-143	0.455502
hg19::chr4:174254066..174254079,-;hg_54851.1	hg_54851.1	1.43e-142	0.455351
hg19::chr6:170475650..170475682,-;hg_76816.1	hg_76816.1	4.82e-142	0.454961
hg19::chr7:5436919..5436930,-;hg_82564.1	hg_82564.1	4.96e-142	0.454952
hg19::chr12:96255011..96255034,+;hg_127447.1	hg_127447.1	9.05e-142	0.454759
hg38::chrM:16181..16193,+;hg_231709.1	hg_231709.1	0	0.454711
hg19::chr13:60567831..60567839,-;hg_137462.1	hg_137462.1	1.4e-141	0.454618
hg19::chr22:35833928..35833932,+;hg_192005.1	hg_192005.1	1.63e-141	0.45457
hg19::chr12:133298658..133298670,+;hg_128836.1	hg_128836.1	3.51e-141	0.454322
hg19::chr7:5436974..5436986,-;hg_82565.1	hg_82565.1	4.31e-141	0.454256
hg19::chr19:38715129..38715133,+;hg_175599.1	hg_175599.1	4.74e-141	0.454225
hg19::chr11:27015649..27015680,+;hg_113533.1	hg_113533.1	1.05e-140	0.453969
hg19::chr17:56081185..56081244,-;hg_167168.1	hg_167168.1	3.09e-157	0.453954
hg19::chr7:87505530..87505554,-;hg_84736.1	hg_84736.1	3.79e-157	0.453895
hg19::chr17:20904647..20904680,-;hg_164911.1	hg_164911.1	3.28e-140	0.4536
hg19::chr17:41394254..41394265,+;hg_161075.1	hg_161075.1	4.67e-140	0.453485
hg19::chr1:181093489..181093494,+;hg_6992.1	hg_6992.1	5.7e-140	0.453421
hg19::chr17:41394202..41394213,+;hg_161074.1	hg_161074.1	1.63e-139	0.453079
hg19::chr11:118480380..118480438,+;hg_117029.1	hg_117029.1	1.97e-139	0.453017
hg19::chr14:75726044..75726086,+;hg_140615.1	hg_140615.1	3.95e-139	0.452792
hg19::chr6:30777361..30777365,-;hg_72611.1	hg_72611.1	4.65e-139	0.452738
hg38::chr15:58692457..58692480,+;hg_226031.1	hg_226031.1	2.93e-155	0.452621
hg19::chr22:48027489..48027535,+;hg_192858.1	hg_192858.1	2.5e-138	0.452189
hg19::chr22:39920024..39920028,+;hg_192373.1	hg_192373.1	1.48e-174	0.452186
hg38::chr21:6318417..6318493,+;hg_228305.1	hg_228305.1	1.57e-154	0.452126
hg19::chr4:57333599..57333614,-;hg_52198.1	hg_52198.1	3.19e-138	0.452109
hg19::chr7:26233205..26233215,+;hg_77742.1	hg_77742.1	3.46e-138	0.452082
hg19::chr16:3202894..3202899,+;hg_152407.1	hg_152407.1	2.02e-154	0.452052
hg19::chrX:86983649..86983684,-;hg_199883.1	hg_199883.1	4.15e-138	0.452022
hg19::chr7:106415457..106415472,+;hg_80408.1	hg_80408.1	1.85e-137	0.451532
hg19::chr2:203157586..203157610,+;hg_24713.1	hg_24713.1	3.55e-137	0.451317
hg19::chrM:10209..10218,+;hg_194922.1	hg_194922.1	0	0.451294
hg19::chr11:57432751..57432767,+;hg_114318.1	hg_114318.1	0	0.45124
hg38::chr1:147084596..147084600,-;hg_223820.1	hg_223820.1	5.65e-137	0.451164
hg19::chr5:80501452..80501465,+;hg_57339.1	hg_57339.1	2.41e-136	0.450686
hg19::chr22:38477093..38477115,+;hg_192243.1	hg_192243.1	2.45e-136	0.450681
hg19::chr10:112341775..112341807,+;hg_106984.1	hg_106984.1	2.3e-152	0.450647
hg19::chr14:105948312..105948345,-;hg_145196.1	hg_145196.1	3.53e-136	0.450559
hg19::chr8:128908649..128908661,+;hg_90710.1	hg_90710.1	4.21e-136	0.450501
hg19::chr5:103595029..103595035,+;hg_57878.1	hg_57878.1	4.5e-136	0.450479
hg19::chr22:35834120..35834141,+;hg_192007.1	hg_192007.1	1.08e-135	0.45019
hg19::chr17:74724316..74724318,-;hg_168284.1	hg_168284.1	2.34e-135	0.449932
hg19::chr1:26227600..26227611,-;hg_11109.1	hg_11109.1	3.31e-135	0.449816
hg19::chr7:2913747..2913752,+;hg_77039.1	hg_77039.1	8.16e-135	0.449515
hg19::chr10:75173177..75173185,+;hg_105531.1	hg_105531.1	8.38e-135	0.449506
hg19::chr10:70730738..70730743,+;hg_105280.1	hg_105280.1	1.17e-134	0.449396
hg19::chr17:57924805..57924810,+;hg_162033.1	hg_162033.1	1.35e-134	0.449346
hg38::chr5:78043427..78043446,+;hg_229571.1	hg_229571.1	1.59e-134	0.449292
hg19::chrM:16152..16172,-;hg_195308.1	hg_195308.1	1.68e-134	0.449273
hg19::chr20:52748891..52748895,-;hg_188068.1	hg_188068.1	1.79e-134	0.449253
hg19::chr19:51897752..51897798,+;hg_177220.1	hg_177220.1	3.12e-134	0.449066
hg19::chr8:124384905..124384931,-;hg_94722.1	hg_94722.1	3.15e-134	0.449064
hg19::chrX:53110306..53110346,+;hg_196407.1	hg_196407.1	3.23e-134	0.449055
hg19::chr12:80497130..80497142,-;hg_132290.1	hg_132290.1	0	0.448923
hg38::chr6:32992498..32992504,+;hg_229936.1	hg_229936.1	5.28e-134	0.44889
hg19::chr19:49473407..49473412,+;hg_176912.1	hg_176912.1	6.88e-134	0.448802
hg19::chr20:55924311..55924317,+;hg_185469.1	hg_185469.1	1.24e-133	0.448605
hg19::chr2:202118045..202118050,+;hg_24672.1	hg_24672.1	2.26e-133	0.448403
hg38::chr12:2874182..2874216,+;hg_225020.1	hg_225020.1	4.64e-133	0.44816
hg19::chr3:185383448..185383493,-;hg_45932.1	hg_45932.1	9.84e-133	0.447907
hg19::chr8:29162679..29162685,+;hg_88234.1	hg_88234.1	1.35e-132	0.4478
hg19::chr14:50075164..50075168,+;hg_139438.1	hg_139438.1	1.41e-132	0.447786
hg19::chr17:8073688..8073690,-;hg_164412.1	hg_164412.1	2.47e-132	0.447597
hg19::chr15:35235249..35235259,+;hg_145817.1	hg_145817.1	6e-263	0.447569
hg19::chr7:157361654..157361695,-;hg_87071.1	hg_87071.1	3.75e-132	0.447455
hg19::chr1:156565284..156565301,-;hg_15154.1	hg_15154.1	3.76e-132	0.447454
hg19::chr8:145754581..145754587,+;hg_91533.1	hg_91533.1	4.53e-132	0.447391
hg19::chr7:21467125..21467146,+;hg_77549.1	hg_77549.1	5.06e-132	0.447354
hg19::chr8:128750573..128750614,-;hg_94927.1	hg_94927.1	5.19e-132	0.447345
hg19::chr9:80934809..80934831,+;hg_97028.1	hg_97028.1	5.47e-132	0.447327
hg19::chrM:3345..3356,-;hg_195129.1	hg_195129.1	9.11e-132	0.447154
hg19::chr19:47287322..47287334,-;hg_181691.1	hg_181691.1	1.02e-131	0.447117
hg19::chr9:36657291..36657323,+;hg_96690.1	hg_96690.1	1.04e-131	0.447108
hg19::chr6:31815396..31815402,+;hg_67080.1	hg_67080.1	1.05e-131	0.447106
hg19::chr6:18255989..18256005,-;hg_72033.1	hg_72033.1	4.12e-147	0.446994
hg19::chr5:179045275..179045290,+;hg_60552.1	hg_60552.1	2.35e-131	0.446833
hg19::chr8:64132471..64132477,+;hg_89116.1	hg_89116.1	2.72e-131	0.446783
hg19::chr12:49718522..49718534,+;hg_125329.1	hg_125329.1	2.88e-131	0.446763
hg19::chr19:54663846..54663879,+;hg_177475.1	hg_177475.1	2.9e-131	0.44676
hg19::chr2:78769143..78769155,-;hg_29319.1	hg_29319.1	3.45e-131	0.446702
hg19::chr6:44218165..44218186,-;hg_73752.1	hg_73752.1	0	0.446678
hg19::chr22:47158351..47158356,-;hg_194623.1	hg_194623.1	3.93e-131	0.446657
hg19::chr5:103543025..103543026,+;hg_57872.1	hg_57872.1	7.27e-131	0.446447
hg19::chr1:24691948..24691953,+;hg_1390.1	hg_1390.1	8.07e-131	0.446412
hg19::chr4:174253309..174253371,-;hg_54850.1	hg_54850.1	2.3e-130	0.446054
hg19::chr9:97253706..97253709,-;hg_101510.1	hg_101510.1	2.32e-130	0.446051
hg19::chr2:10477670..10477675,+;hg_18832.1	hg_18832.1	2.68e-130	0.446002
hg19::chr18:657584..657601,-;hg_170945.1	hg_170945.1	3.95e-130	0.445869
hg19::chrX:133562159..133562178,+;hg_197607.1	hg_197607.1	6.4e-130	0.445704
hg19::chr6:90430868..90430886,+;hg_68891.1	hg_68891.1	0	0.445513
hg19::chr19:40675597..40675603,-;hg_180946.1	hg_180946.1	1.37e-129	0.445443
hg19::chr2:17938529..17938533,+;hg_19096.1	hg_19096.1	1.87e-129	0.445336
hg19::chr8:124351640..124351686,-;hg_94720.1	hg_94720.1	4.8e-129	0.445012
hg19::chr7:100035869..100035875,+;hg_79992.1	hg_79992.1	7.82e-129	0.444843
hg19::chr2:232319555..232319558,-;hg_34496.1	hg_34496.1	1.22e-162	0.444772
hg19::chr12:69981962..69982010,+;hg_126738.1	hg_126738.1	1.35e-128	0.444655
hg19::chrM:11460..11479,-;hg_195208.1	hg_195208.1	2.49e-162	0.444575
hg19::chr7:155276800..155276807,+;hg_82238.1	hg_82238.1	2.78e-128	0.444405
hg19::chr13:92011528..92011537,+;hg_135630.1	hg_135630.1	3.51e-128	0.444324
hg19::chr8:128871079..128871082,+;hg_90700.1	hg_90700.1	4.7e-128	0.444223
hg19::chr8:124403722..124403725,-;hg_94723.1	hg_94723.1	5.7e-128	0.444156
hg19::chr5:179157027..179157088,+;hg_60577.1	hg_60577.1	0	0.444138
hg19::chr8:129010508..129010517,+;hg_90728.1	hg_90728.1	6.31e-128	0.444121
hg38::chrM:16172..16183,-;hg_231708.1	hg_231708.1	1.74e-127	0.443768
hg19::chr6:15211449..15211454,+;hg_66038.1	hg_66038.1	1.79e-127	0.443758
hg38::chrM:16162..16175,+;hg_231707.1	hg_231707.1	3.86e-184	0.443729
hg19::chr6:34984826..34984871,+;hg_67389.1	hg_67389.1	3.48e-127	0.443527
hg19::chr3:52705394..52705398,+;hg_36886.1	hg_36886.1	4.27e-127	0.443456
hg19::chr10:94359719..94359725,+;hg_106249.1	hg_106249.1	4.52e-127	0.443436
hg19::chr15:89996074..89996080,+;hg_148363.1	hg_148363.1	6.31e-127	0.44332
hg19::chr17:38674958..38674964,+;hg_160784.1	hg_160784.1	6.96e-127	0.443286
hg19::chr9:36925085..36925090,+;hg_96691.1	hg_96691.1	8.59e-127	0.443212
hg19::chr7:211894..211898,-;hg_82347.1	hg_82347.1	1.01e-126	0.443154
hg38::chr8:60939693..60939713,+;hg_231177.1	hg_231177.1	1.23e-126	0.443086
hg19::chr17:15787326..15787329,-;hg_164707.1	hg_164707.1	2.99e-126	0.442776
hg19::chr7:99698552..99698564,+;hg_79926.1	hg_79926.1	3.06e-126	0.442768
hg19::chr13:95892330..95892335,+;hg_135680.1	hg_135680.1	3.67e-126	0.442705
hg19::chr11:118479487..118479613,+;hg_117025.1	hg_117025.1	6.78e-126	0.442489
hg19::chr5:137814096..137814100,+;hg_58800.1	hg_58800.1	1.74e-125	0.442158
hg19::chr17:30808532..30808549,+;hg_160242.1	hg_160242.1	0	0.442133
hg19::chr7:148504903..148504907,-;hg_86712.1	hg_86712.1	1.98e-125	0.442113
hg19::chr22:21983630..21983679,-;hg_193234.1	hg_193234.1	3.27e-125	0.441936
hg19::chr14:105948502..105948528,+;hg_141929.1	hg_141929.1	3.51e-125	0.441911
hg19::chr1:46511316..46511318,+;hg_2715.1	hg_2715.1	4.15e-125	0.441852
hg19::chr2:232320109..232320171,+;hg_25902.1	hg_25902.1	4.76e-125	0.441803
hg19::chr2:74442369..74442400,+;hg_21017.1	hg_21017.1	5.61e-125	0.441746
hg19::chr5:179041833..179041855,-;hg_65209.1	hg_65209.1	1.01e-139	0.441689
hg19::chr8:101700653..101700657,-;hg_94159.1	hg_94159.1	1.67e-124	0.441361
hg19::chr7:5436858..5436915,-;hg_82563.1	hg_82563.1	5.63e-180	0.441348
hg19::chr17:57923578..57923582,+;hg_162030.1	hg_162030.1	2.98e-124	0.441156
hg19::chr2:9983370..9983385,-;hg_26852.1	hg_26852.1	3.91e-124	0.441059
hg19::chr6:44222181..44222184,-;hg_73753.1	hg_73753.1	4.1e-124	0.441043
hg19::chrX:41191720..41191725,+;hg_196028.1	hg_196028.1	5.87e-124	0.440915
hg19::chr7:158387919..158387949,+;hg_82317.1	hg_82317.1	6.55e-124	0.440877
hg19::chr4:38325054..38325059,-;hg_51804.1	hg_51804.1	9.17e-124	0.440757
hg19::chr13:44380009..44380012,-;hg_137026.1	hg_137026.1	1.24e-123	0.44065
hg19::chr1:16939157..16939162,+;hg_971.1	hg_971.1	2.69e-123	0.440373
hg38::chrM:16239..16264,-;hg_231711.1	hg_231711.1	3.62e-123	0.440268
hg19::chr2:99977848..99977883,-;hg_29885.1	hg_29885.1	9.06e-138	0.440251
hg19::chr20:31361765..31361769,+;hg_184056.1	hg_184056.1	7.6e-123	0.440003
hg19::chr5:138611866..138611871,+;hg_58812.1	hg_58812.1	3.7e-137	0.439798
hg19::chr17:47133219..47133223,+;hg_161517.1	hg_161517.1	1.51e-122	0.439758
hg19::chr5:179151749..179151796,-;hg_65237.1	hg_65237.1	5.29e-244	0.439644
hg19::chrM:12050..12054,+;hg_194974.1	hg_194974.1	2.96e-122	0.439517
hg19::chr12:124104067..124104087,+;hg_128593.1	hg_128593.1	1.09e-176	0.43944
hg19::chrX:118977232..118977248,-;hg_200319.1	hg_200319.1	4.5e-122	0.439367
hg19::chr2:111419390..111419402,-;hg_30127.1	hg_30127.1	6.12e-122	0.439256
hg19::chr5:142355174..142355176,-;hg_63923.1	hg_63923.1	7.05e-122	0.439206
hg19::chr1:46072998..46073023,+;hg_2702.1	hg_2702.1	1.29e-121	0.438989
hg38::chr3:93470431..93470504,+;hg_228809.1	hg_228809.1	5.73e-136	0.438913
hg19::chr1:76260891..76260903,+;hg_3553.1	hg_3553.1	2.91e-175	0.438603
hg19::chr5:145495141..145495145,-;hg_63987.1	hg_63987.1	4.14e-121	0.438569
hg19::chr1:93004036..93004045,+;hg_4042.1	hg_4042.1	4.77e-121	0.438517
hg19::chr19:36245680..36245700,+;hg_175393.1	hg_175393.1	6.28e-121	0.438418
hg19::chr19:815894..815906,+;hg_172762.1	hg_172762.1	6.51e-121	0.438405
hg19::chr20:23618279..23618323,+;hg_183876.1	hg_183876.1	1.28e-120	0.43816
hg19::chrX:69542573..69542578,+;hg_196627.1	hg_196627.1	2.08e-120	0.437984
hg19::chr1:113455424..113455428,-;hg_13889.1	hg_13889.1	1.18e-119	0.437355
hg19::chr1:155302051..155302057,-;hg_14965.1	hg_14965.1	1.64e-119	0.437233
hg19::chr6:7156668..7156673,+;hg_65645.1	hg_65645.1	2.35e-119	0.437104
hg19::chr15:91538001..91538019,+;hg_148544.1	hg_148544.1	3.81e-119	0.436927
hg19::chrM:3919..3947,-;hg_195145.1	hg_195145.1	1.92e-118	0.436336
hg19::chr1:150204249..150204271,-;hg_14297.1	hg_14297.1	2.11e-118	0.436301
hg19::chr1:161136054..161136081,-;hg_15604.1	hg_15604.1	2.12e-118	0.436299
hg19::chr10:120802210..120802253,+;hg_107303.1	hg_107303.1	2.31e-118	0.436267
hg19::chr1:16694746..16694749,+;hg_965.1	hg_965.1	2.55e-118	0.43623
hg19::chr8:129033556..129033559,+;hg_90743.1	hg_90743.1	2.7e-118	0.43621
hg19::chr1:35582744..35582748,+;hg_2085.1	hg_2085.1	1.08e-198	0.43604
hg19::chr16:11935583..11935598,-;hg_156322.1	hg_156322.1	4.33e-118	0.436036
hg19::chr3:10032033..10032038,+;hg_35269.1	hg_35269.1	4.9e-118	0.43599
hg19::chr2:232325221..232325253,-;hg_34505.1	hg_34505.1	7.55e-118	0.435832
hg19::chr1:16175912..16175918,-;hg_10481.1	hg_10481.1	8.07e-118	0.435807
hg19::chr19:49390598..49390604,+;hg_176878.1	hg_176878.1	9.58e-132	0.435721
hg19::chr2:237076069..237076110,+;hg_26212.1	hg_26212.1	1.13e-117	0.435683
hg19::chr15:91508050..91508051,-;hg_151590.1	hg_151590.1	1.19e-117	0.435663
hg19::chr6:18258565..18258609,-;hg_72038.1	hg_72038.1	1.54e-117	0.435568
hg19::chr12:50390408..50390412,-;hg_130896.1	hg_130896.1	1.9e-117	0.435491
hg19::chr12:10659332..10659346,+;hg_124172.1	hg_124172.1	1.91e-117	0.435489
hg19::chr5:891522..891556,+;hg_55510.1	hg_55510.1	2.31e-117	0.43542
hg19::chr6:28833661..28833666,-;hg_72438.1	hg_72438.1	2.6e-117	0.435374
hg19::chr2:232323777..232323824,-;hg_34503.1	hg_34503.1	2.7e-117	0.435362
hg19::chr19:45954787..45954828,-;hg_181517.1	hg_181517.1	3.05e-131	0.435337
hg19::chr2:220549752..220549757,-;hg_34110.1	hg_34110.1	3.64e-117	0.435251
hg19::chrM:16197..16208,+;hg_195084.1	hg_195084.1	3.96e-285	0.435124
hg19::chr14:100795028..100795034,+;hg_141461.1	hg_141461.1	5.62e-117	0.43509
hg19::chr1:234728712..234728716,-;hg_18048.1	hg_18048.1	1.11e-116	0.434836
hg19::chr11:65071546..65071558,+;hg_115066.1	hg_115066.1	1.87e-116	0.434644
hg19::chr4:7971710..7971717,-;hg_51310.1	hg_51310.1	1.9e-116	0.434638
hg19::chr4:174430774..174430814,+;hg_50633.1	hg_50633.1	2.66e-116	0.434513
hg19::chr15:44161010..44161015,+;hg_146361.1	hg_146361.1	3.42e-116	0.434419
hg19::chr16:79632381..79632430,-;hg_158221.1	hg_158221.1	7.52e-130	0.434265
hg19::chr4:174255917..174255938,+;hg_50623.1	hg_50623.1	5.61e-116	0.434235
hg19::chr19:5434724..5434729,-;hg_178545.1	hg_178545.1	9.03e-116	0.434057
hg19::chr6:119671761..119671778,-;hg_75332.1	hg_75332.1	1.47e-115	0.433876
hg19::chr14:105947382..105947418,+;hg_141926.1	hg_141926.1	2.4e-115	0.433692
hg19::chr4:110964002..110964007,-;hg_53614.1	hg_53614.1	4.14e-115	0.433488
hg19::chr1:218475752..218475788,+;hg_8596.1	hg_8596.1	9.02e-129	0.433429
hg19::chr16:27325702..27325750,-;hg_156839.1	hg_156839.1	4.92e-115	0.433423
hg19::chr17:45763388..45763392,+;hg_161370.1	hg_161370.1	5.46e-115	0.433384
hg19::chr1:70716112..70716158,-;hg_12805.1	hg_12805.1	5.85e-115	0.433358
hg19::chr16:79632343..79632358,-;hg_158220.1	hg_158220.1	6.34e-115	0.433328
hg19::chr11:121971176..121971195,-;hg_122815.1	hg_122815.1	7.77e-115	0.433252
hg19::chr17:79325381..79325386,-;hg_168695.1	hg_168695.1	8.56e-115	0.433215
hg19::chr16:89995386..89995391,+;hg_155676.1	hg_155676.1	9.09e-115	0.433193
hg19::chr1:27392741..27392745,+;hg_1688.1	hg_1688.1	1.02e-114	0.43315
hg19::chr4:1940167..1940171,+;hg_46584.1	hg_46584.1	4.36e-166	0.433101
hg19::chr17:48821140..48821169,-;hg_166997.1	hg_166997.1	8.08e-145	0.432901
hg19::chr5:103551489..103551493,+;hg_57873.1	hg_57873.1	2.83e-114	0.432766
hg19::chr2:74642577..74642652,-;hg_29193.1	hg_29193.1	4.2e-114	0.432617
hg19::chr9:133786457..133786464,+;hg_99048.1	hg_99048.1	7.84e-114	0.432382
hg19::chr7:130791019..130791085,+;hg_81188.1	hg_81188.1	1.12e-113	0.432247
hg19::chr3:138357240..138357242,-;hg_44766.1	hg_44766.1	1.32e-113	0.432184
hg19::chr12:4414171..4414189,+;hg_123558.1	hg_123558.1	7.58e-127	0.431924
hg19::chr7:152345489..152345493,-;hg_86990.1	hg_86990.1	2.69e-113	0.431916
hg19::chr11:16996583..16996592,-;hg_118839.1	hg_118839.1	0	0.431848
hg19::chr20:56030096..56030101,-;hg_188110.1	hg_188110.1	6.57e-113	0.431577
hg19::chr5:126156598..126156611,+;hg_58319.1	hg_58319.1	9.07e-113	0.431455
hg19::chr7:23514264..23514271,+;hg_77669.1	hg_77669.1	1.01e-112	0.431412
hg19::chr2:99976962..99976987,+;hg_21576.1	hg_21576.1	1.08e-112	0.43139
hg19::chr19:56116608..56116632,-;hg_182854.1	hg_182854.1	1.47e-112	0.43127
hg19::chr17:56708975..56708986,-;hg_167303.1	hg_167303.1	1.83e-142	0.431252
hg19::chr7:87505500..87505511,-;hg_84735.1	hg_84735.1	1.72e-112	0.431211
hg19::chrX:118466905..118466911,+;hg_197394.1	hg_197394.1	3.01e-112	0.430998
hg19::chr6:26198106..26198110,-;hg_72323.1	hg_72323.1	3.15e-112	0.430981
hg19::chr17:21187508..21187513,-;hg_164932.1	hg_164932.1	5.11e-112	0.430796
hg19::chr11:62619981..62620001,-;hg_120252.1	hg_120252.1	9.12e-112	0.430574
hg19::chr2:78769157..78769171,-;hg_29320.1	hg_29320.1	1.01e-111	0.430535
hg19::chr10:102132666..102132669,+;hg_106579.1	hg_106579.1	1.34e-111	0.430427
hg19::chr7:87505561..87505582,-;hg_84737.1	hg_84737.1	6.82e-125	0.430379
hg19::chr11:63933703..63933717,+;hg_114864.1	hg_114864.1	1.6e-111	0.430359
hg19::chr9:100767309..100767387,+;hg_97596.1	hg_97596.1	0	0.430283
hg19::chr5:61941366..61941371,+;hg_56654.1	hg_56654.1	2.26e-111	0.430226
hg19::chr6:27111622..27111626,-;hg_72361.1	hg_72361.1	2.73e-111	0.430154
hg19::chr2:78695534..78695542,-;hg_29315.1	hg_29315.1	3.66e-111	0.430041
hg19::chr2:74426244..74426284,-;hg_29170.1	hg_29170.1	4e-111	0.430007
hg19::chr5:103497150..103497154,+;hg_57871.1	hg_57871.1	2.43e-124	0.429939
hg19::chr16:31197671..31197677,+;hg_153789.1	hg_153789.1	7.23e-111	0.42978
hg19::chr3:195771058..195771063,-;hg_46325.1	hg_46325.1	1.14e-110	0.429606
hg19::chr16:72781146..72781152,+;hg_154990.1	hg_154990.1	1.91e-110	0.429405
hg19::chr17:8108220..8108226,-;hg_164422.1	hg_164422.1	2.14e-110	0.429361
hg19::chr9:35103282..35103294,+;hg_96564.1	hg_96564.1	2.25e-110	0.429343
hg19::chr16:70838983..70838988,-;hg_157996.1	hg_157996.1	3.24e-110	0.429202
hg19::chr2:99985014..99985027,+;hg_21589.1	hg_21589.1	3.65e-110	0.429155
hg19::chr1:840185..840202,+;hg_20.1	hg_20.1	3.94e-110	0.429125
hg19::chr2:242624444..242624447,-;hg_34938.1	hg_34938.1	3.19e-123	0.429044
hg19::chr17:47128401..47128412,+;hg_161516.1	hg_161516.1	5.28e-110	0.429013
hg19::chr10:16933887..16933892,+;hg_104020.1	hg_104020.1	7.36e-110	0.428883
hg19::chr19:10287996..10288004,-;hg_179084.1	hg_179084.1	7.97e-110	0.428853
hg19::chr1:161720002..161720095,-;hg_15657.1	hg_15657.1	6.24e-123	0.42881
hg19::chr4:92370074..92370091,-;hg_53172.1	hg_53172.1	2.32e-109	0.428438
hg19::chr7:96747057..96747073,+;hg_79802.1	hg_79802.1	1.41e-158	0.428428
hg19::chr6:52147496..52147549,-;hg_73958.1	hg_73958.1	2.84e-109	0.428359
hg19::chr3:20198741..20198743,-;hg_41421.1	hg_41421.1	4.04e-109	0.428221
hg38::chr9:98004995..98005023,+;hg_231549.1	hg_231549.1	0	0.42821
hg19::chr2:201729344..201729359,-;hg_33187.1	hg_33187.1	1.9e-218	0.428196
hg19::chr2:208028402..208028432,+;hg_24851.1	hg_24851.1	4.51e-109	0.428179
hg19::chrM:3251..3270,-;hg_195127.1	hg_195127.1	4.86e-109	0.428149
hg19::chr7:30645932..30645942,+;hg_77996.1	hg_77996.1	5.34e-109	0.428112
hg19::chr9:101552164..101552169,+;hg_97612.1	hg_97612.1	8.5e-109	0.427931
hg19::chr9:100773587..100773598,-;hg_101656.1	hg_101656.1	1.08e-108	0.427836
hg19::chr19:20349233..20349273,-;hg_180185.1	hg_180185.1	1.1e-264	0.427416
hg19::chr6:27113745..27113763,-;hg_72362.1	hg_72362.1	3.46e-108	0.427382
hg19::chr7:44840017..44840021,+;hg_78448.1	hg_78448.1	3.48e-108	0.42738
hg19::chr19:49376263..49376332,-;hg_181948.1	hg_181948.1	3.51e-108	0.427376
hg19::chr6:26032319..26032337,-;hg_72301.1	hg_72301.1	0	0.427376
hg19::chr5:138930120..138930127,+;hg_58839.1	hg_58839.1	3.95e-108	0.42733
hg19::chr10:120810828..120810844,-;hg_111660.1	hg_111660.1	5.66e-108	0.427189
hg19::chr3:195802025..195802031,-;hg_46329.1	hg_46329.1	6.12e-108	0.427159
hg19::chr2:30762138..30762142,+;hg_19592.1	hg_19592.1	1.11e-107	0.426924
hg19::chr9:73027979..73028038,+;hg_96881.1	hg_96881.1	1.97e-107	0.426699
hg19::chr2:108972782..108972789,+;hg_21863.1	hg_21863.1	2.86e-107	0.426552
hg19::chr6:43966599..43966606,+;hg_67947.1	hg_67947.1	3.29e-107	0.426497
hg19::chr20:52369856..52369863,-;hg_188026.1	hg_188026.1	1.06e-106	0.426034
hg19::chr2:131967108..131967132,+;hg_22548.1	hg_22548.1	1.88e-106	0.425805
hg19::chr10:14946340..14946343,+;hg_103990.1	hg_103990.1	3.69e-119	0.425743
hg19::chr7:44263545..44263550,-;hg_83862.1	hg_83862.1	2.8e-106	0.425648
hg38::chrM:16213..16226,-;hg_231710.1	hg_231710.1	3.29e-106	0.425584
hg19::chr14:69847212..69847228,-;hg_143883.1	hg_143883.1	0	0.425412
hg19::chr2:113408217..113408222,+;hg_22005.1	hg_22005.1	5.88e-106	0.425353
hg19::chr15:41628867..41628870,+;hg_146179.1	hg_146179.1	1.22e-105	0.425063
hg19::chr1:45769729..45769755,-;hg_12112.1	hg_12112.1	1.8e-105	0.424906
hg19::chr19:39898599..39898666,+;hg_175734.1	hg_175734.1	0	0.424751
hg19::chr6:27286882..27286887,+;hg_66568.1	hg_66568.1	4.1e-105	0.424577
hg19::chr1:149804826..149804831,+;hg_5031.1	hg_5031.1	4.31e-133	0.424485
hg19::chr2:232320746..232320766,-;hg_34499.1	hg_34499.1	5.65e-105	0.424449
hg19::chr15:65598581..65598584,+;hg_147225.1	hg_147225.1	6.96e-105	0.424365
hg19::chr1:45196157..45196161,-;hg_12089.1	hg_12089.1	7.64e-105	0.424328
hg19::chr12:10876242..10876246,+;hg_124179.1	hg_124179.1	7.79e-105	0.42432
hg19::chr19:36245984..36246010,+;hg_175398.1	hg_175398.1	1.02e-104	0.424213
hg19::chr7:26233184..26233199,+;hg_77741.1	hg_77741.1	3.03e-117	0.424157
hg19::chrX:16789957..16789972,-;hg_198576.1	hg_198576.1	1.26e-104	0.424128
hg19::chr6:27804905..27804935,+;hg_66592.1	hg_66592.1	1.29e-104	0.424119
hg19::chr19:50861828..50861866,+;hg_177142.1	hg_177142.1	1.74e-104	0.423997
hg19::chr7:23513963..23513989,-;hg_83123.1	hg_83123.1	2.04e-104	0.423934
hg19::chr1:151253709..151253725,-;hg_14421.1	hg_14421.1	3.08e-104	0.423767
hg19::chr7:26234405..26234412,-;hg_83193.1	hg_83193.1	3.32e-104	0.423738
hg19::chr2:48018208..48018238,+;hg_20171.1	hg_20171.1	3.94e-104	0.423669
hg19::chr3:74663830..74663873,-;hg_43180.1	hg_43180.1	5.49e-104	0.423534
hg19::chr20:62079792..62079795,+;hg_185814.1	hg_185814.1	5.53e-104	0.423532
hg19::chr5:33440703..33440754,-;hg_61209.1	hg_61209.1	0	0.423467
hg19::chr3:176746937..176746950,-;hg_45671.1	hg_45671.1	8.3e-104	0.423368
hg19::chr12:98943291..98943305,+;hg_127554.1	hg_127554.1	8.83e-104	0.423343
hg19::chr1:8921936..8921939,-;hg_10153.1	hg_10153.1	2.68e-175	0.42332
hg19::chr6:52553440..52553464,+;hg_68246.1	hg_68246.1	1.38e-103	0.423161
hg19::chr17:41393263..41393278,+;hg_161071.1	hg_161071.1	0	0.423082
hg19::chrX:92951215..92951233,+;hg_196899.1	hg_196899.1	1.88e-103	0.423036
hg19::chr2:99976740..99976760,+;hg_21575.1	hg_21575.1	1.92e-103	0.423027
hg19::chr2:55184488..55184491,-;hg_28396.1	hg_28396.1	2.16e-103	0.42298
hg19::chr1:25943297..25943321,+;hg_1524.1	hg_1524.1	2.32e-103	0.422951
hg38::chr5:175968584..175968588,+;hg_229775.1	hg_229775.1	2.62e-103	0.422902
hg19::chr11:62641477..62641482,+;hg_114762.1	hg_114762.1	2.69e-103	0.422891
hg19::chr2:99984948..99984969,+;hg_21588.1	hg_21588.1	9.05e-131	0.422754
hg19::chr8:129022843..129022872,+;hg_90742.1	hg_90742.1	3.91e-103	0.42274
hg19::chr9:100773599..100773610,-;hg_101657.1	hg_101657.1	4.57e-103	0.422676
hg19::chr19:39327235..39327239,-;hg_180813.1	hg_180813.1	0	0.422636
hg19::chr2:96455389..96455439,+;hg_21443.1	hg_21443.1	5.89e-103	0.422574
hg19::chr2:232320294..232320340,-;hg_34498.1	hg_34498.1	3e-115	0.422484
hg19::chr20:30335591..30335594,+;hg_183986.1	hg_183986.1	8.28e-103	0.422435
hg19::chr2:99978214..99978247,+;hg_21584.1	hg_21584.1	1.3e-102	0.42225
hg19::chr2:175411895..175411908,+;hg_23803.1	hg_23803.1	1.36e-102	0.422234
hg19::chr4:69169370..69169376,-;hg_52333.1	hg_52333.1	1.43e-102	0.422211
hg19::chr2:63277724..63277757,-;hg_28705.1	hg_28705.1	1.47e-102	0.422201
hg19::chr15:79296862..79296940,-;hg_151159.1	hg_151159.1	1.91e-102	0.422095
hg19::chr10:70743404..70743434,+;hg_105283.1	hg_105283.1	1.92e-102	0.422092
hg19::chr13:30083968..30083991,-;hg_136595.1	hg_136595.1	7.49e-130	0.422064
hg19::chr11:66636028..66636036,-;hg_120861.1	hg_120861.1	2.21e-102	0.422034
hg19::chr13:100632825..100632879,-;hg_138045.1	hg_138045.1	2.35e-102	0.42201
hg19::chr6:111197509..111197524,-;hg_75071.1	hg_75071.1	2.6e-102	0.421968
hg19::chr17:78105912..78105918,-;hg_168604.1	hg_168604.1	4.13e-102	0.421779
hg19::chr11:14874249..14874272,-;hg_118760.1	hg_118760.1	4.15e-102	0.421777
hg19::chr2:219264208..219264274,-;hg_33969.1	hg_33969.1	2.73e-114	0.421673
hg19::chr12:80044490..80044495,-;hg_132262.1	hg_132262.1	5.43e-102	0.421667
hg19::chr16:72312142..72312164,+;hg_154980.1	hg_154980.1	2.58e-129	0.421658
hg19::chr16:85645901..85645914,+;hg_155410.1	hg_155410.1	7.29e-102	0.421546
hg19::chr1:145396966..145396971,-;hg_4967.1	hg_4967.1	8.65e-102	0.421476
hg19::chr5:177631333..177631349,-;hg_65159.1	hg_65159.1	1.14e-101	0.421364
hg19::chr11:62140930..62140953,+;hg_114689.1	hg_114689.1	7.76e-172	0.421333
hg19::chr11:47611786..47611834,-;hg_119646.1	hg_119646.1	1.54e-101	0.421239
hg19::chr12:97562625..97562630,+;hg_127496.1	hg_127496.1	1.86e-101	0.421161
hg19::chr19:46319176..46319213,-;hg_181581.1	hg_181581.1	3.89e-101	0.420858
hg19::chr9:95691523..95691530,-;hg_101457.1	hg_101457.1	4.72e-101	0.420779
hg19::chr1:150207353..150207364,+;hg_5073.1	hg_5073.1	5.02e-101	0.420753
hg19::chr6:167412511..167412525,-;hg_76701.1	hg_76701.1	5.7e-101	0.420701
hg19::chr11:61921227..61921231,+;hg_114675.1	hg_114675.1	9.43e-101	0.420493
hg19::chr11:34012712..34012718,+;hg_113698.1	hg_113698.1	9.84e-101	0.420476
hg19::chr1:98493062..98493066,-;hg_13461.1	hg_13461.1	9.98e-101	0.42047
hg19::chr11:9610829..9610846,+;hg_113002.1	hg_113002.1	1.09e-100	0.420433
hg19::chr19:40286797..40286800,+;hg_175808.1	hg_175808.1	1.35e-100	0.420345
hg19::chr7:26240187..26240192,+;hg_77748.1	hg_77748.1	9.89e-113	0.420344
hg19::chr17:74533763..74533773,-;hg_168235.1	hg_168235.1	1.42e-100	0.420323
hg19::chr8:103854024..103854034,-;hg_94302.1	hg_94302.1	1.46e-100	0.420312
hg19::chr2:99976700..99976717,+;hg_21574.1	hg_21574.1	1.64e-100	0.420265
hg19::chr7:97486925..97486929,-;hg_85032.1	hg_85032.1	2.06e-100	0.420169
hg38::chr1:146387438..146387462,+;hg_223811.1	hg_223811.1	0	0.419911
hg19::chr17:79874727..79874731,+;hg_163383.1	hg_163383.1	4.01e-100	0.419894
hg19::chr10:99338056..99338083,+;hg_106446.1	hg_106446.1	4.03e-100	0.419891
hg19::chr7:100817652..100817654,+;hg_80186.1	hg_80186.1	6.25e-100	0.419709
hg19::chr14:69847116..69847128,-;hg_143882.1	hg_143882.1	9.26e-100	0.419546
hg19::chr5:673147..673178,+;hg_55502.1	hg_55502.1	1.09e-99	0.419476
hg19::chr2:99980807..99980817,+;hg_21586.1	hg_21586.1	2.3e-126	0.419407
hg19::chr1:46070638..46070650,+;hg_2700.1	hg_2700.1	1.61e-111	0.4193
hg19::chr8:129010662..129010678,+;hg_90733.1	hg_90733.1	2.22e-99	0.419181
hg19::chr19:9250545..9250553,-;hg_178999.1	hg_178999.1	2.3e-99	0.419166
hg19::chr5:134102673..134102709,+;hg_58613.1	hg_58613.1	1.16e-243	0.419013
hg19::chr2:47397095..47397103,-;hg_28222.1	hg_28222.1	3.48e-111	0.419013
hg19::chr19:1727567..1727581,-;hg_178064.1	hg_178064.1	3.84e-99	0.418952
hg19::chr7:129805535..129805540,-;hg_86116.1	hg_86116.1	0	0.418766
hg19::chr1:228783425..228783448,-;hg_17850.1	hg_17850.1	1.24e-98	0.418463
hg19::chr17:79323902..79323907,-;hg_168694.1	hg_168694.1	1.61e-98	0.418352
hg19::chr10:102820501..102820513,-;hg_111084.1	hg_111084.1	1.89e-98	0.418285
hg19::chr1:233004898..233004904,-;hg_18016.1	hg_18016.1	3.42e-98	0.418035
hg38::chr17:47683300..47683316,+;hg_226721.1	hg_226721.1	4.44e-98	0.417925
hg19::chr9:100807847..100807893,+;hg_97601.1	hg_97601.1	4.61e-98	0.417909
hg19::chr1:112903200..112903261,-;hg_13856.1	hg_13856.1	5.16e-98	0.417862
hg19::chr9:124505895..124505968,+;hg_98396.1	hg_98396.1	1.06e-97	0.417559
hg19::chr3:73160556..73160583,+;hg_37337.1	hg_37337.1	1.21e-97	0.417502
hg19::chrX:53431998..53432012,-;hg_199341.1	hg_199341.1	1.34e-97	0.417459
hg19::chr5:14156865..14156901,+;hg_55765.1	hg_55765.1	1.88e-97	0.417317
hg38::chr22:11629852..11629920,+;hg_228444.1	hg_228444.1	0	0.417105
hg19::chr11:9610484..9610502,+;hg_113000.1	hg_113000.1	3.3e-97	0.417077
hg19::chr6:32153945..32153959,-;hg_72922.1	hg_72922.1	3.41e-97	0.417064
hg19::chr17:62770351..62770363,-;hg_167601.1	hg_167601.1	3.48e-97	0.417054
hg19::chr14:20924097..20924119,-;hg_142035.1	hg_142035.1	4.33e-97	0.416962
hg19::chr2:78667889..78667891,-;hg_29313.1	hg_29313.1	4.79e-97	0.41692
hg19::chr2:220553203..220553207,+;hg_25563.1	hg_25563.1	4.94e-97	0.416906
hg19::chr7:30656749..30656785,+;hg_77999.1	hg_77999.1	5.4e-97	0.416868
hg19::chr15:41669407..41669418,+;hg_146182.1	hg_146182.1	7.03e-97	0.416756
hg19::chrX:150157039..150157043,+;hg_197984.1	hg_197984.1	7.92e-97	0.416705
hg19::chr14:25501778..25501809,-;hg_142659.1	hg_142659.1	9.92e-97	0.416609
hg19::chrM:12425..12491,-;hg_195230.1	hg_195230.1	1.17e-96	0.416539
hg19::chr7:11022003..11022034,+;hg_77253.1	hg_77253.1	1.25e-96	0.41651
hg19::chr8:126290719..126290725,-;hg_94804.1	hg_94804.1	1.66e-96	0.416391
hg19::chr4:120987577..120987581,-;hg_53781.1	hg_53781.1	1.69e-96	0.416382
hg19::chr7:93354655..93354659,+;hg_79562.1	hg_79562.1	2.16e-96	0.416278
hg19::chr7:11012953..11012969,+;hg_77248.1	hg_77248.1	2.22e-96	0.416267
hg19::chr2:174245823..174245827,+;hg_23776.1	hg_23776.1	2.71e-96	0.41618
hg19::chr5:87513718..87513722,-;hg_62441.1	hg_62441.1	2.94e-96	0.416146
hg19::chr17:41953282..41953286,-;hg_166284.1	hg_166284.1	4.62e-96	0.415952
hg19::chr6:89855828..89855846,+;hg_68878.1	hg_68878.1	6.25e-96	0.415823
hg19::chr19:55649379..55649419,+;hg_177591.1	hg_177591.1	6.94e-96	0.415778
hg19::chr7:47367652..47367749,-;hg_84013.1	hg_84013.1	7.2e-96	0.415763
hg19::chr8:104463382..104463385,+;hg_90124.1	hg_90124.1	8.15e-96	0.41571
hg19::chr2:232326688..232326701,+;hg_25908.1	hg_25908.1	8.18e-96	0.415708
hg19::chr4:41216423..41216432,+;hg_47452.1	hg_47452.1	2.46e-107	0.415637
hg19::chr5:176038782..176038807,+;hg_60429.1	hg_60429.1	4.93e-107	0.415368
hg19::chr17:25416268..25416287,-;hg_164950.1	hg_164950.1	1.86e-95	0.415354
hg19::chr3:121468902..121468923,+;hg_38201.1	hg_38201.1	2.49e-95	0.415231
hg19::chr14:35836736..35836742,-;hg_142859.1	hg_142859.1	3.22e-95	0.415119
hg38::chr1:158524283..158524321,+;hg_223911.1	hg_223911.1	3.59e-95	0.415073
hg19::chr14:90878128..90878132,+;hg_141043.1	hg_141043.1	3.85e-95	0.415043
hg19::chr8:74258908..74258913,-;hg_93593.1	hg_93593.1	1.18e-106	0.415028
hg19::chr12:98943200..98943211,+;hg_127553.1	hg_127553.1	5.3e-95	0.414905
hg19::chr6:153296546..153296559,-;hg_76271.1	hg_76271.1	7.57e-95	0.414751
hg19::chr2:140168523..140168530,+;hg_22753.1	hg_22753.1	7.66e-95	0.414746
hg19::chr16:2508270..2508276,+;hg_152227.1	hg_152227.1	9.19e-95	0.414667
hg19::chr22:22012042..22012063,+;hg_191199.1	hg_191199.1	1.19e-94	0.414556
hg19::chr8:22927839..22927845,-;hg_92285.1	hg_92285.1	1.3e-94	0.414517
hg19::chr20:5099451..5099464,-;hg_186289.1	hg_186289.1	1.64e-94	0.414416
hg19::chr11:125490779..125490798,+;hg_117459.1	hg_117459.1	0	0.414359
hg19::chr19:46431214..46431225,+;hg_176519.1	hg_176519.1	2.07e-94	0.414317
hg19::chr1:87380591..87380619,+;hg_3886.1	hg_3886.1	2.11e-94	0.414307
hg19::chr18:21337643..21337647,-;hg_171371.1	hg_171371.1	3.41e-94	0.4141
hg38::chr3:181012045..181012048,+;hg_229012.1	hg_229012.1	3.68e-94	0.414066
hg19::chr8:48785785..48785789,-;hg_92987.1	hg_92987.1	4.38e-94	0.41399
hg19::chr15:44063674..44063706,+;hg_146348.1	hg_146348.1	2e-105	0.413926
hg19::chr17:66036824..66036839,+;hg_162367.1	hg_162367.1	6.76e-94	0.413802
hg19::chr11:68227686..68227699,-;hg_121004.1	hg_121004.1	8.04e-94	0.413726
hg38::chr6:27894162..27894166,+;hg_229904.1	hg_229904.1	8.25e-94	0.413715
hg19::chrX:153602946..153602974,+;hg_198146.1	hg_198146.1	1.11e-93	0.413585
hg19::chr1:28975274..28975298,+;hg_1823.1	hg_1823.1	1.7e-93	0.4134
hg19::chr7:36484797..36484799,+;hg_78156.1	hg_78156.1	1.86e-93	0.41336
hg19::chr9:77702616..77702619,+;hg_96979.1	hg_96979.1	2.16e-93	0.413294
hg19::chr4:4283614..4283623,-;hg_51187.1	hg_51187.1	2.76e-93	0.413187
hg19::chr2:111886197..111886201,+;hg_21953.1	hg_21953.1	3.19e-93	0.413124
hg19::chr10:74386276..74386278,+;hg_105511.1	hg_105511.1	3.27e-93	0.413114
hg19::chr1:150208104..150208140,+;hg_5074.1	hg_5074.1	1.77e-104	0.413073
hg19::chr2:27579916..27579943,+;hg_19364.1	hg_19364.1	2.69e-135	0.412814
hg19::chr15:63188956..63188961,-;hg_150388.1	hg_150388.1	7.03e-93	0.412779
hg38::chr3:93470456..93470526,-;hg_228810.1	hg_228810.1	8.46e-93	0.412697
hg19::chr4:178274660..178274677,+;hg_50722.1	hg_50722.1	8.72e-93	0.412684
hg19::chr20:31362335..31362339,+;hg_184057.1	hg_184057.1	9.91e-93	0.412628
hg19::chr1:245725174..245725179,+;hg_9528.1	hg_9528.1	1.06e-92	0.412596
hg19::chr12:49691431..49691450,+;hg_125325.1	hg_125325.1	1.74e-92	0.412379
hg19::chr16:27325997..27326036,+;hg_153325.1	hg_153325.1	2.14e-92	0.41229
hg19::chrM:6238..6295,-;hg_195161.1	hg_195161.1	2.29e-92	0.412259
hg19::chr17:75120574..75120578,-;hg_168297.1	hg_168297.1	2.58e-92	0.412207
hg19::chrX:134167308..134167338,+;hg_197631.1	hg_197631.1	2.6e-92	0.412204
hg19::chr7:50159852..50159856,+;hg_78618.1	hg_78618.1	2.61e-92	0.412201
hg19::chr1:2159463..2159483,+;hg_196.1	hg_196.1	0	0.412183
hg19::chr1:86045923..86045935,+;hg_3827.1	hg_3827.1	2.9e-92	0.412155
hg19::chr2:232321454..232321480,-;hg_34501.1	hg_34501.1	3.38e-156	0.411968
hg19::chr13:88463490..88463524,-;hg_137788.1	hg_137788.1	4.82e-92	0.411932
hg19::chrM:15618..15638,-;hg_195294.1	hg_195294.1	7.45e-117	0.411878
hg19::chr7:148557420..148557421,-;hg_86713.1	hg_86713.1	5.96e-92	0.411838
hg19::chr18:12986669..12986684,+;hg_169514.1	hg_169514.1	6.58e-92	0.411794
hg19::chr3:74663803..74663825,-;hg_43179.1	hg_43179.1	6.8e-92	0.41178
hg19::chr15:65118347..65118377,+;hg_147190.1	hg_147190.1	8.02e-92	0.411706
hg19::chr19:36246080..36246107,+;hg_175400.1	hg_175400.1	9.42e-92	0.411635
hg19::chr17:80290234..80290270,+;hg_163501.1	hg_163501.1	1.03e-91	0.411596
hg19::chr1:46073987..46074014,-;hg_12142.1	hg_12142.1	1.47e-91	0.41144
hg19::chr1:21055891..21055895,+;hg_1135.1	hg_1135.1	1.16e-102	0.411416
hg19::chr3:131221676..131221685,-;hg_44595.1	hg_44595.1	1.8e-91	0.411349
hg38::chrX:131515345..131515346,+;hg_231949.1	hg_231949.1	1.9e-91	0.411325
hg19::chr11:19366758..19366812,+;hg_113371.1	hg_113371.1	2.07e-91	0.411287
hg38::chr20:30812015..30812028,+;hg_228151.1	hg_228151.1	2.91e-91	0.411135
hg19::chr1:161070588..161070623,+;hg_6198.1	hg_6198.1	3.31e-91	0.411078
hg19::chr19:1038526..1038570,+;hg_172845.1	hg_172845.1	5.33e-91	0.410866
hg19::chr17:77429187..77429190,+;hg_163177.1	hg_163177.1	5.73e-91	0.410834
hg19::chr1:207997343..207997405,-;hg_17176.1	hg_17176.1	5.83e-91	0.410827
hg19::chr19:572242..572266,-;hg_177906.1	hg_177906.1	1.15e-90	0.410523
hg38::chr3:93470628..93470746,+;hg_228816.1	hg_228816.1	1.31e-101	0.410446
hg19::chr13:109917833..109917866,+;hg_136009.1	hg_136009.1	1.52e-90	0.4104
hg19::chr7:27213258..27213279,-;hg_83319.1	hg_83319.1	1.94e-90	0.41029
hg19::chr5:142623955..142623962,+;hg_59158.1	hg_59158.1	2.07e-90	0.410261
hg19::chr1:150204203..150204226,-;hg_14296.1	hg_14296.1	2.24e-90	0.410226
hg19::chr8:48875500..48875511,+;hg_88782.1	hg_88782.1	2.3e-90	0.410214
hg19::chr20:61426846..61426892,+;hg_185759.1	hg_185759.1	3.15e-90	0.410074
hg19::chr2:63284530..63284551,+;hg_20531.1	hg_20531.1	3.67e-90	0.410005
hg19::chrM:10041..10104,-;hg_195188.1	hg_195188.1	4.5e-90	0.409913
hg19::chr1:1355490..1355533,-;hg_9787.1	hg_9787.1	4.58e-90	0.409905
hg19::chr2:38977272..38977290,+;hg_19840.1	hg_19840.1	5.53e-101	0.409864
hg19::chr9:98189097..98189118,-;hg_101555.1	hg_101555.1	5.35e-90	0.409836
hg19::chr2:114738921..114738935,+;hg_22184.1	hg_22184.1	6.45e-101	0.409802
hg38::chr2:10150521..10150524,+;hg_227466.1	hg_227466.1	9.54e-90	0.409576
hg19::chr10:103541267..103541282,-;hg_111104.1	hg_111104.1	1.04e-89	0.409539
hg19::chr11:65826320..65826342,-;hg_120758.1	hg_120758.1	1.33e-130	0.409427
hg19::chr1:226576348..226576390,+;hg_8869.1	hg_8869.1	9.25e-114	0.40933
hg19::chr8:146010488..146010492,-;hg_95716.1	hg_95716.1	2.19e-100	0.409307
hg19::chr6:150047529..150047534,-;hg_76144.1	hg_76144.1	7.47e-152	0.409243
hg38::chr6:18263844..18263887,+;hg_229862.1	hg_229862.1	3.12e-100	0.409163
hg19::chr14:21836565..21836580,-;hg_142165.1	hg_142165.1	3.03e-89	0.409055
hg19::chr17:29161444..29161458,+;hg_160163.1	hg_160163.1	3.54e-89	0.408985
hg19::chr14:102551262..102551286,+;hg_141642.1	hg_141642.1	5.52e-280	0.408804
hg19::chr1:115315896..115315910,-;hg_13971.1	hg_13971.1	5.3e-89	0.408802
hg19::chr6:5245318..5245323,-;hg_71536.1	hg_71536.1	5.4e-89	0.408795
hg19::chr1:89358212..89358217,-;hg_13124.1	hg_13124.1	5.97e-89	0.408749
hg19::chr2:172950053..172950081,-;hg_31792.1	hg_31792.1	6.11e-89	0.408738
hg19::chr6:56311952..56311957,-;hg_74070.1	hg_74070.1	6.46e-89	0.408713
hg19::chr11:66885423..66885491,+;hg_115398.1	hg_115398.1	6.23e-113	0.408641
hg19::chr16:5415695..5415697,+;hg_152520.1	hg_152520.1	1.18e-88	0.40844
hg19::chr10:10840667..10840729,+;hg_103836.1	hg_103836.1	1.32e-88	0.40839
hg19::chrX:118971965..118971983,-;hg_200316.1	hg_200316.1	1.62e-88	0.408297
hg38::chr21:9529932..9529940,+;hg_228342.1	hg_228342.1	1.84e-88	0.408237
hg19::chr12:92525764..92525779,-;hg_132610.1	hg_132610.1	2.31e-88	0.408136
hg19::chr1:182991320..182991324,+;hg_7053.1	hg_7053.1	2.55e-88	0.408089
hg19::chr20:23614470..23614517,+;hg_183874.1	hg_183874.1	2.64e-88	0.408074
hg19::chr20:42328643..42328657,+;hg_184682.1	hg_184682.1	4.91e-88	0.407791
hg19::chr10:120810174..120810192,-;hg_111656.1	hg_111656.1	5.2e-88	0.407765
hg19::chr19:2393146..2393152,+;hg_173093.1	hg_173093.1	5.47e-88	0.407741
hg19::chr21:32949557..32949562,-;hg_190172.1	hg_190172.1	6.39e-88	0.40767
hg19::chr7:26248567..26248575,+;hg_77758.1	hg_77758.1	9.98e-88	0.407466
hg19::chr15:78838064..78838081,+;hg_147918.1	hg_147918.1	1.04e-87	0.407447
hg19::chr7:27780352..27780370,-;hg_83352.1	hg_83352.1	1.28e-87	0.407353
hg19::chr5:151052758..151052772,-;hg_64428.1	hg_64428.1	9.08e-128	0.407339
hg19::chr2:10269554..10269578,+;hg_18820.1	hg_18820.1	1.39e-87	0.407315
hg19::chr1:109289537..109289551,-;hg_13656.1	hg_13656.1	2.1e-87	0.407125
hg19::chrX:53440074..53440094,-;hg_199345.1	hg_199345.1	2.4e-87	0.407064
hg19::chr8:128900203..128900207,+;hg_90702.1	hg_90702.1	2.46e-87	0.407054
hg19::chr1:47901220..47901222,-;hg_12236.1	hg_12236.1	2.87e-87	0.406983
hg19::chr2:122513295..122513344,+;hg_22352.1	hg_22352.1	0	0.406899
hg19::chrM:10480..10492,-;hg_195196.1	hg_195196.1	7.94e-98	0.406896
hg19::chr16:79632143..79632166,-;hg_158214.1	hg_158214.1	4.78e-87	0.406748
hg19::chr16:1822283..1822347,+;hg_152133.1	hg_152133.1	5.98e-215	0.406618
hg19::chr17:79499907..79499910,-;hg_168759.1	hg_168759.1	6.95e-87	0.406575
hg19::chr1:151167884..151167900,+;hg_5214.1	hg_5214.1	7.31e-87	0.406552
hg19::chr9:133826616..133826622,+;hg_99049.1	hg_99049.1	8.2e-87	0.406499
hg19::chr15:65118038..65118051,+;hg_147189.1	hg_147189.1	9.06e-87	0.406453
hg19::chr12:31457050..31457054,-;hg_130342.1	hg_130342.1	9.94e-87	0.40641
hg19::chr2:208528667..208528672,+;hg_24896.1	hg_24896.1	1.02e-86	0.4064
hg19::chrM:9933..9974,-;hg_195186.1	hg_195186.1	1.33e-86	0.406276
hg19::chr1:46955501..46955514,+;hg_2747.1	hg_2747.1	1.5e-86	0.40622
hg19::chr10:126684635..126684641,+;hg_107559.1	hg_107559.1	2.18e-86	0.406048
hg19::chr7:96452346..96452352,-;hg_85006.1	hg_85006.1	2.77e-86	0.405936
hg19::chr22:43411387..43411391,+;hg_192591.1	hg_192591.1	3.47e-86	0.405833
hg19::chr4:103713093..103713096,-;hg_53403.1	hg_53403.1	3.65e-86	0.405808
hg19::chr11:65430941..65430948,+;hg_115205.1	hg_115205.1	3.95e-86	0.405772
hg38::chrM:262..309,-;hg_231676.1	hg_231676.1	0	0.405765
hg19::chr14:23441674..23441682,-;hg_142277.1	hg_142277.1	4.05e-86	0.40576
hg19::chr12:104731752..104731754,+;hg_127748.1	hg_127748.1	4.24e-86	0.405739
hg19::chr10:120810731..120810762,-;hg_111658.1	hg_111658.1	6.13e-86	0.405568
hg19::chrM:3758..3774,-;hg_195141.1	hg_195141.1	2.79e-109	0.405553
hg19::chr6:52129008..52129013,-;hg_73956.1	hg_73956.1	6.86e-86	0.405516
hg19::chr19:5718883..5718906,+;hg_173432.1	hg_173432.1	7.42e-86	0.405479
hg19::chr17:17350046..17350054,+;hg_159746.1	hg_159746.1	1.02e-85	0.40533
hg19::chr1:53345758..53345763,+;hg_2896.1	hg_2896.1	1.17e-85	0.405269
hg19::chr12:64813989..64813993,+;hg_126446.1	hg_126446.1	1.21e-85	0.405251
hg19::chr22:48104590..48104594,+;hg_192863.1	hg_192863.1	1.52e-85	0.405145
hg19::chr2:159524696..159524700,+;hg_23227.1	hg_23227.1	1.55e-85	0.405135
hg19::chr1:234747147..234747160,-;hg_18077.1	hg_18077.1	1.7e-85	0.405092
hg19::chr6:30525100..30525120,+;hg_66741.1	hg_66741.1	0	0.405042
hg19::chr12:116356689..116356694,-;hg_133436.1	hg_133436.1	2.28e-85	0.404955
hg19::chr5:66311078..66311108,+;hg_56777.1	hg_56777.1	2.35e-85	0.404941
hg19::chrX:152772003..152772056,+;hg_198060.1	hg_198060.1	2.71e-85	0.404875
hg19::chr5:765706..765711,+;hg_55507.1	hg_55507.1	3.01e-85	0.404826
hg19::chrM:14177..14183,+;hg_195033.1	hg_195033.1	3.09e-85	0.404814
hg19::chr5:179153707..179153755,-;hg_65238.1	hg_65238.1	1.31e-95	0.404768
hg19::chr5:18746294..18746324,-;hg_61078.1	hg_61078.1	4.54e-85	0.404634
hg38::chr3:93470511..93470611,+;hg_228811.1	hg_228811.1	3.74e-124	0.404625
hg19::chr1:46073030..46073040,-;hg_12141.1	hg_12141.1	4.86e-85	0.404602
hg38::chr7:106775067..106775093,+;hg_230616.1	hg_230616.1	5.9e-85	0.404512
hg19::chr6:36561553..36561583,+;hg_67520.1	hg_67520.1	6.39e-85	0.404474
hg19::chr6:44201475..44201493,+;hg_68001.1	hg_68001.1	6.63e-85	0.404457
hg19::chr5:174151188..174151191,-;hg_64986.1	hg_64986.1	9.13e-85	0.404307
hg19::chr12:120729183..120729187,-;hg_133623.1	hg_133623.1	9.84e-85	0.404272
hg19::chr10:58121214..58121265,+;hg_104978.1	hg_104978.1	1.11e-84	0.404213
hg19::chr6:86339225..86339239,-;hg_74607.1	hg_74607.1	1.33e-84	0.40413
hg19::chr9:7739875..7739879,-;hg_99872.1	hg_99872.1	1.52e-84	0.404068
hg19::chr19:31841716..31841755,-;hg_180387.1	hg_180387.1	7.49e-95	0.404033
hg19::chr2:20646641..20646661,-;hg_27138.1	hg_27138.1	1.7e-84	0.404015
hg38::chr17:47650111..47650133,-;hg_226719.1	hg_226719.1	2.63e-123	0.403981
hg19::chr19:6540235..6540238,+;hg_173492.1	hg_173492.1	1.93e-84	0.403955
hg19::chr7:128210758..128210779,-;hg_86073.1	hg_86073.1	2.12e-266	0.403926
hg19::chr1:59249602..59249617,+;hg_3027.1	hg_3027.1	2.23e-84	0.403887
hg19::chr8:21776189..21776194,+;hg_87655.1	hg_87655.1	3.04e-84	0.40374
hg19::chr9:127600443..127600446,-;hg_102451.1	hg_102451.1	3.36e-84	0.403693
hg19::chr7:156985019..156985030,+;hg_82283.1	hg_82283.1	0	0.403662
hg19::chr14:35272084..35272097,-;hg_142819.1	hg_142819.1	4.03e-84	0.403607
hg19::chr10:70525662..70525676,+;hg_105268.1	hg_105268.1	4.27e-84	0.40358
hg19::chr12:133298733..133298747,+;hg_128837.1	hg_128837.1	5.07e-84	0.403499
hg19::chr5:157078799..157078828,+;hg_59833.1	hg_59833.1	6.25e-84	0.4034
hg19::chr21:44261110..44261134,-;hg_190660.1	hg_190660.1	6.26e-84	0.403399
hg38::chr11:90792863..90792868,+;hg_224905.1	hg_224905.1	1.18e-83	0.4031
hg19::chr2:10290916..10290921,+;hg_18822.1	hg_18822.1	1.57e-83	0.402966
hg19::chr10:70736840..70736843,+;hg_105281.1	hg_105281.1	1.88e-83	0.402879
hg19::chr5:180708354..180708380,+;hg_60699.1	hg_60699.1	4.01e-106	0.40282
hg19::chr6:64284450..64284464,+;hg_68383.1	hg_68383.1	2.72e-83	0.402703
hg19::chr19:49105940..49105943,-;hg_181872.1	hg_181872.1	4.26e-83	0.402491
hg19::chr12:70861853..70861868,+;hg_126805.1	hg_126805.1	4.71e-83	0.402442
hg19::chr6:17616784..17616801,-;hg_72000.1	hg_72000.1	4.86e-83	0.402428
hg19::chr8:124349289..124349294,-;hg_94719.1	hg_94719.1	4.86e-83	0.402427
hg19::chrX:152770690..152770747,+;hg_198052.1	hg_198052.1	5.09e-83	0.402406
hg19::chr9:100773641..100773659,-;hg_101660.1	hg_101660.1	6.81e-83	0.402267
hg19::chr1:156616442..156616457,-;hg_15161.1	hg_15161.1	7.55e-83	0.402218
hg19::chrM:12227..12244,-;hg_195226.1	hg_195226.1	1.01e-82	0.402077
hg19::chr12:53288445..53288448,-;hg_131177.1	hg_131177.1	1.07e-82	0.402052
hg19::chr17:2878936..2878966,+;hg_158868.1	hg_158868.1	1.54e-82	0.401876
hg19::chr4:787481..787486,+;hg_46527.1	hg_46527.1	1.61e-82	0.401856
hg19::chr1:171514684..171514699,+;hg_6634.1	hg_6634.1	1.86e-120	0.40179
hg19::chr14:39649955..39649992,-;hg_143021.1	hg_143021.1	2.27e-82	0.401691
hg19::chr11:66757206..66757214,+;hg_115386.1	hg_115386.1	2.43e-82	0.401658
hg19::chr9:110400484..110400500,+;hg_97915.1	hg_97915.1	2.49e-82	0.401647
hg19::chr8:98795318..98795322,+;hg_89909.1	hg_89909.1	2.85e-82	0.401581
hg19::chr1:229041596..229041602,-;hg_17853.1	hg_17853.1	3.11e-82	0.40154
hg38::chr8:124868980..124868981,+;hg_231284.1	hg_231284.1	3.29e-82	0.401514
hg19::chr15:26890550..26890551,+;hg_145574.1	hg_145574.1	6.87e-140	0.401431
hg19::chr8:129046322..129046326,+;hg_90744.1	hg_90744.1	3.42e-92	0.401418
hg19::chr12:6972713..6972718,-;hg_129211.1	hg_129211.1	4.21e-82	0.401395
hg19::chr5:133773054..133773060,+;hg_58580.1	hg_58580.1	4.61e-82	0.401351
hg19::chr9:116037996..116038008,+;hg_98084.1	hg_98084.1	6.83e-120	0.40135
hg19::chr1:55352248..55352260,+;hg_2965.1	hg_2965.1	5.61e-82	0.401257
hg19::chr1:6673198..6673236,-;hg_10063.1	hg_10063.1	6.08e-82	0.401219
hg19::chr2:232325500..232325586,-;hg_34509.1	hg_34509.1	0	0.401185
hg19::chr3:52025368..52025374,+;hg_36808.1	hg_36808.1	7.29e-82	0.401131
hg19::chr16:79633023..79633040,-;hg_158225.1	hg_158225.1	1.17e-81	0.400903
hg19::chr18:57647728..57647732,+;hg_170490.1	hg_170490.1	1.19e-81	0.400895
hg19::chr2:26710312..26710316,-;hg_27429.1	hg_27429.1	1.22e-91	0.400867
hg19::chr8:146008224..146008227,-;hg_95714.1	hg_95714.1	1.34e-81	0.400838
hg19::chr3:111598263..111598265,-;hg_43728.1	hg_43728.1	1.34e-81	0.400837
hg19::chrM:9833..9922,-;hg_195185.1	hg_195185.1	3.47e-119	0.4008
hg19::chr13:51819215..51819221,-;hg_137374.1	hg_137374.1	1.57e-81	0.400762
hg19::chr14:73570140..73570193,-;hg_143953.1	hg_143953.1	2.05e-81	0.400632
hg19::chr1:171514640..171514662,+;hg_6632.1	hg_6632.1	5.92e-119	0.400619
hg19::chr1:171514780..171514799,+;hg_6637.1	hg_6637.1	2.12e-81	0.400615
hg19::chrX:131171819..131171823,+;hg_197581.1	hg_197581.1	2.21e-81	0.400595
hg19::chr2:112641806..112641838,+;hg_21962.1	hg_21962.1	2.4e-81	0.400556
hg19::chrM:11117..11124,+;hg_194946.1	hg_194946.1	2.81e-81	0.40048
hg19::chr12:56366386..56366389,+;hg_126025.1	hg_126025.1	3.2e-81	0.400417
hg19::chrM:12293..12317,-;hg_195227.1	hg_195227.1	3.42e-81	0.400384
hg19::chr10:21386943..21386946,+;hg_104196.1	hg_104196.1	3.49e-81	0.400375
hg19::chr2:153532961..153532985,-;hg_31317.1	hg_31317.1	4.44e-81	0.400258
hg19::chr19:57805620..57805638,+;hg_177765.1	hg_177765.1	4.89e-81	0.400212
hg19::chrX:150159037..150159040,+;hg_197985.1	hg_197985.1	5.2e-81	0.400182
hg19::chr4:139128147..139128149,-;hg_53999.1	hg_53999.1	5.84e-81	0.400125
hg19::chr7:99595305..99595348,+;hg_79909.1	hg_79909.1	5.95e-81	0.400116
