# Supplementary material for: Directional association test reveals high-quality putative cancer driver biomarkers including noncoding RNAs
Source: BMC Med Genomics. 2019 Dec 30;12(Suppl 7):129. doi: 10.1186/s12920-019-0565-9 (PMC6936152; doi:10.1186/s12920-019-0565-9)
Supplement: Supplementary file 2 — FunChisq predicted 332 potential cancer biomarkers for lymphoid leukemia and 79 for myeloid leukemia, which were stronger than 87 known lymphoid leukemia and 100 known myeloid leukemia driver genes. (XLSX 25 kb) [file 12920_2019_565_MOESM2_ESM.xlsx]

## Sheet: Sheet1
Lymphoid potential biomarkers	Lymphoid potential biomarkers annotation		Myeloid potential biomarkers	Myeloid potential biomarkers_annotation
hg19::chr3:121797278..121797287,-;hg_44123.1	hg_44123.1		hg19::chr11:33913558..33913630,-;hg_119238.1	p4@LMO2
hg19::chr6:158244223..158244301,+;hg_70788.1	p1@SNX9		hg19::chr11:33913475..33913549,-;hg_119237.1	p5@LMO2
hg19::chr3:179674518..179674534,+;hg_39954.1	hg_39954.1		hg19::chr16:29674970..29675007,+;hg_153471.1	p4@SPN
hg19::chr2:136743470..136743498,-;hg_30786.1	p6@DARS		hg19::chr16:29675010..29675041,+;hg_153472.1	p5@SPN
hg19::chr17:36642319..36642325,-;hg_165506.1	hg_165506.1		hg19::chr19:51226683..51226688,+;hg_177170.1	p4@CLEC11A
hg19::chr11:111225030..111225046,-;hg_122231.1	hg_122231.1		hg19::chr19:695494..695510,-;hg_177924.1	p3@PRSS57
hg19::chr12:25150409..25150430,-;hg_130175.1	p2@C12orf77		hg19::chr6:68598984..68598997,-;hg_74288.1	hg_74288.1
hg19::chr9:6605367..6605408,-;hg_99858.1	p8@GLDC		hg19::chr19:703728..703761,-;hg_177928.1	hg_177928.1
hg19::chr2:232536651..232536664,+;hg_25919.1	hg_25919.1		hg19::chr6:135502472..135502489,+;hg_69921.1	p3@MYB
hg19::chr12:113496125..113496146,+;hg_128141.1	p12@DTX1		hg19::chr6:135513595..135513617,+;hg_69928.1	p4@MYB
hg19::chr16:33722353..33722359,+;hg_153880.1	hg_153880.1		hg19::chrX:77908950..77908963,+;hg_196792.1	hg_196792.1
hg19::chr5:138725364..138725369,-;hg_63747.1	p6@MZB1		hg38::chr6:135181323..135181328,+;hg_230187.1	p10@MYB
hg19::chr5:150503936..150503952,-;hg_64337.1	hg_64337.1		hg19::chr6:68599042..68599067,-;hg_74289.1	p1@ERVH-3
hg19::chr11:111224975..111224995,-;hg_122229.1	hg_122229.1		hg19::chr19:695467..695482,-;hg_177923.1	p2@PRSS57
hg19::chr11:67253659..67253667,-;hg_120940.1	hg_120940.1		hg19::chr8:38008551..38008585,-;hg_92735.1	p2@STAR
hg19::chr14:75982181..75982197,+;hg_140682.1	hg_140682.1		hg19::chr5:134735677..134735685,-;hg_63536.1	p14@H2AFY
hg19::chr1:206290138..206290146,-;hg_8072.1	hg_8072.1		hg19::chr19:55767125..55767147,-;hg_182764.1	p3@PPP6R1
hg19::chr17:16842870..16842876,-;hg_164744.1	hg_164744.1		hg19::chr6:135501768..135501779,+;hg_69919.1	hg_69919.1
hg19::chr3:174988853..174988868,-;hg_45661.1	p1@NAALADL2-AS2		hg19::chr19:695427..695466,-;hg_177922.1	p1@PRSS57
hg19::chr12:25205568..25205585,+;hg_124764.1	p5@LRMP		hg19::chr6:135502501..135502546,+;hg_69922.1	p1@MYB
hg19::chr6:6587418..6587427,-;hg_71572.1	p8@LY86-AS1		hg19::chr22:50523908..50523925,-;hg_194699.1	p8@MLC1
hg19::chr11:67417822..67417827,+;hg_115507.1	hg_115507.1		hg19::chr19:695576..695587,-;hg_177926.1	p4@PRSS57
hg19::chr12:25150496..25150515,+;hg_124750.1	hg_124750.1		hg19::chr6:68598272..68598298,-;hg_74278.1	hg_74278.1
hg19::chr1:154915104..154915148,-;hg_14854.1	hg_14854.1		hg19::chr5:134735568..134735584,-;hg_63535.1	p4@H2AFY
hg19::chr19:6592539..6592560,-;hg_178713.1	hg_178713.1		hg19::chr6:135533394..135533403,+;hg_69933.1	hg_69933.1
hg19::chr11:111229505..111229516,-;hg_122239.1	hg_122239.1		hg19::chr6:68598507..68598519,-;hg_74283.1	hg_74283.1
hg19::chr1:154832316..154832336,-;hg_14840.1	p5@KCNN3		hg19::chrX:65238800..65238806,+;hg_196570.1	p1@MIR223
hg19::chr12:4938696..4938711,-;hg_129032.1	hg_129032.1		hg19::chr3:129297361..129297381,-;hg_44539.1	p10@PLXND1
hg19::chr15:40886501..40886515,+;hg_146126.1	p3@CASC5		hg38::chr6:67886610..67886619,-;hg_230017.1	hg_230017.1
hg19::chr3:121796659..121796672,+;hg_38222.1	p5@CD86		hg19::chr3:18020966..18020978,+;hg_35610.1	hg_35610.1
hg19::chr12:1642892..1642901,-;hg_128923.1	hg_128923.1		hg19::chr6:68596384..68596400,-;hg_74262.1	hg_74262.1
hg19::chr12:104319130..104319137,+;hg_127704.1	hg_127704.1		hg19::chr6:68598314..68598325,-;hg_74279.1	hg_74279.1
hg19::chr12:125634284..125634290,-;hg_134072.1	hg_134072.1		hg19::chr3:18021007..18021028,+;hg_35612.1	hg_35612.1
hg19::chr8:117892581..117892609,+;hg_90330.1	hg_90330.1		hg19::chr6:135501708..135501716,+;hg_69918.1	hg_69918.1
hg19::chr1:154832291..154832302,-;hg_14839.1	p14@KCNN3		hg19::chr1:202129105..202129140,-;hg_16707.1	p2@PTPN7
hg19::chrX:7029168..7029173,+;hg_195418.1	hg_195418.1		hg19::chr19:51226648..51226668,+;hg_177169.1	p3@CLEC11A
hg19::chr11:111224906..111224920,-;hg_122228.1	hg_122228.1		hg19::chr19:823786..823802,-;hg_177944.1	hg_177944.1
hg19::chr8:117892510..117892531,+;hg_90329.1	hg_90329.1		hg19::chr6:68592986..68593000,-;hg_74241.1	hg_74241.1
hg19::chr11:111225198..111225226,-;hg_122233.1	hg_122233.1		hg19::chr22:50523881..50523903,-;hg_194698.1	p6@MLC1
hg19::chr1:154832342..154832360,-;hg_14841.1	p6@KCNN3		hg19::chr6:68598245..68598268,-;hg_74277.1	hg_74277.1
hg19::chr12:54447026..54447038,+;hg_125880.1	hg_125880.1		hg19::chr6:68598587..68598598,-;hg_74285.1	hg_74285.1
hg19::chr3:111852046..111852053,-;hg_43731.1	p4@GCSAM		hg19::chr6:68593520..68593534,-;hg_74247.1	hg_74247.1
hg19::chr14:51651959..51651967,-;hg_143194.1	hg_143194.1		hg19::chrX:102240328..102240378,+;hg_197006.1	hg_197006.1
hg19::chr11:1543284..1543298,+;hg_112469.1	hg_112469.1		hg19::chr1:246269797..246269820,-;hg_18437.1	hg_18437.1
hg19::chr4:8230939..8230960,+;hg_46863.1	p4@SH3TC1		hg19::chr1:202129080..202129093,-;hg_16706.1	p7@PTPN7
hg19::chrX:19766152..19766184,-;hg_198642.1	p17@SH3KBP1		hg19::chr3:18020982..18021001,+;hg_35611.1	hg_35611.1
hg19::chr12:25150390..25150403,-;hg_130174.1	p1@C12orf77		hg19::chr6:68597599..68597612,-;hg_74273.1	hg_74273.1
hg19::chr11:111228555..111228566,-;hg_122238.1	hg_122238.1		hg19::chr6:68592948..68592958,-;hg_74240.1	hg_74240.1
hg19::chr19:16698446..16698478,+;hg_174438.1	hg_174438.1		hg38::chr6:67883249..67883252,-;hg_230016.1	hg_230016.1
hg19::chr7:55603250..55603270,+;hg_78757.1	hg_78757.1		hg38::chr3:98249755..98249757,+;hg_228828.1	hg_228828.1
hg19::chr14:69908920..69908938,+;hg_140345.1	hg_140345.1		hg19::chr6:68596826..68596859,-;hg_74267.1	hg_74267.1
hg19::chr4:185235336..185235353,-;hg_55115.1	hg_55115.1		hg19::chr3:18020939..18020953,+;hg_35609.1	hg_35609.1
hg19::chr1:245809322..245809343,+;hg_9529.1	p8@KIF26B		hg19::chr6:68593206..68593218,-;hg_74243.1	hg_74243.1
hg19::chr4:185275080..185275098,-;hg_55127.1	p4@LOC728175		hg19::chr6:68593536..68593560,-;hg_74248.1	hg_74248.1
hg19::chr3:174968397..174968400,-;hg_45657.1	hg_45657.1		hg19::chr6:68596757..68596769,-;hg_74265.1	hg_74265.1
hg19::chr7:128576997..128577003,+;hg_80996.1	p11@IRF5		hg19::chr6:68594786..68594797,-;hg_74254.1	hg_74254.1
hg19::chr7:102085675..102085686,-;hg_85357.1	hg_85357.1		hg19::chr6:68598674..68598685,-;hg_74287.1	hg_74287.1
hg19::chr3:118528869..118528875,-;hg_43960.1	hg_43960.1		hg19::chr12:58329776..58329791,-;hg_131779.1	hg_131779.1
hg19::chr17:25546162..25546166,+;hg_159953.1	hg_159953.1		hg19::chr6:68594800..68594812,-;hg_74255.1	hg_74255.1
hg19::chr12:25234390..25234396,+;hg_124776.1	hg_124776.1		hg19::chr6:68593227..68593234,-;hg_74244.1	hg_74244.1
hg19::chr3:121797240..121797259,-;hg_44122.1	hg_44122.1		hg19::chr6:68598473..68598480,-;hg_74282.1	hg_74282.1
hg19::chr14:75982215..75982255,+;hg_140683.1	hg_140683.1		hg19::chr6:68596698..68596715,-;hg_74264.1	hg_74264.1
hg19::chr3:121794007..121794047,+;hg_38218.1	hg_38218.1		hg19::chr6:68593587..68593600,-;hg_74249.1	hg_74249.1
hg19::chr9:6605284..6605310,-;hg_99856.1	p4@GLDC		hg19::chr6:135516978..135516993,+;hg_69931.1	p7@MYB
hg19::chr11:111224843..111224854,-;hg_122227.1	hg_122227.1		hg19::chr19:52005061..52005068,-;hg_182435.1	p3@SIGLEC12
hg19::chr12:113495245..113495253,+;hg_128137.1	p5@DTX1		hg19::chr1:202130674..202130693,-;hg_16711.1	p4@PTPN7
hg19::chr16:11876415..11876429,-;hg_156312.1	p7@ZC3H7A		hg19::chr6:135526382..135526388,+;hg_69932.1	hg_69932.1
hg19::chr12:113496099..113496108,+;hg_128140.1	p15@DTX1		hg19::chr6:68596783..68596797,-;hg_74266.1	hg_74266.1
hg19::chr15:78358512..78358549,-;hg_151090.1	p6@TBC1D2B		hg19::chr6:68595490..68595501,-;hg_74258.1	hg_74258.1
hg19::chr3:133185620..133185631,+;hg_38655.1	hg_38655.1		hg19::chr6:68593264..68593275,-;hg_74246.1	hg_74246.1
hg19::chr19:46145649..46145669,-;hg_181549.1	p10@EML2		hg19::chr6:68595369..68595417,-;hg_74257.1	hg_74257.1
hg19::chr6:405020..405033,+;hg_65401.1	hg_65401.1		hg19::chr1:246269774..246269792,-;hg_18436.1	hg_18436.1
hg19::chr7:28610060..28610073,+;hg_77855.1	p9@CREB5		hg19::chr2:219258788..219258830,+;hg_25336.1	hg_25336.1
hg19::chr1:212873267..212873332,-;hg_17425.1	p1@BATF3		hg19::chr5:55412835..55412856,-;hg_61734.1	p4@ANKRD55
hg19::chr19:39108552..39108565,-;hg_180792.1	p3@MAP4K1		hg19::chr6:68593250..68593259,-;hg_74245.1	hg_74245.1
hg19::chr6:16493517..16493528,-;hg_71970.1	hg_71970.1		hg19::chr4:80132811..80132835,+;hg_48499.1	p8@LINC01088
hg38::chr15:31228535..31228556,+;hg_225941.1	hg_225941.1		hg19::chr6:68591719..68591728,-;hg_74238.1	hg_74238.1
hg19::chr8:135577784..135577795,-;hg_95253.1	p15@ZFAT		hg19::chr6:68591611..68591627,-;hg_74236.1	hg_74236.1
hg19::chr22:42343092..42343107,-;hg_194403.1	p2@CENPM		hg19::chr16:89043350..89043370,-;hg_158606.1	p5@CBFA2T3
hg19::chr2:65159543..65159557,-;hg_28786.1	p2@LOC400958
hg19::chr4:8230897..8230923,+;hg_46862.1	p7@SH3TC1
hg19::chr14:75982124..75982133,+;hg_140680.1	hg_140680.1
hg19::chr11:58912209..58912216,+;hg_114383.1	p9@FAM111A
hg19::chr20:61640680..61640707,+;hg_185789.1	p3@LOC63930
hg19::chr11:67253567..67253602,+;hg_115485.1	hg_115485.1
hg19::chr12:25205446..25205566,+;hg_124763.1	p1@LRMP
hg19::chr12:111099305..111099321,-;hg_133253.1	hg_133253.1
hg19::chr11:111225243..111225260,-;hg_122234.1	hg_122234.1
hg19::chr16:85936515..85936521,+;hg_155435.1	p8@IRF8
hg19::chr9:101998683..101998691,+;hg_97661.1	hg_97661.1
hg19::chr16:81844812..81844828,+;hg_155215.1	hg_155215.1
hg19::chr4:185275019..185275049,-;hg_55125.1	p2@LOC728175
hg19::chr9:37289502..37289510,+;hg_96724.1	hg_96724.1
hg19::chr3:174980828..174980839,-;hg_45660.1	hg_45660.1
hg19::chr9:37144897..37144917,+;hg_96708.1	p5@ZCCHC7
hg19::chr11:111225158..111225201,+;hg_116617.1	p9@POU2AF1
hg19::chr1:206290105..206290116,-;hg_8074.1	hg_8074.1
hg19::chr18:51746146..51746168,-;hg_171993.1	hg_171993.1
hg19::chr1:111772329..111772341,+;hg_4613.1	p7@CHI3L2
hg19::chr1:111179236..111179243,+;hg_4560.1	hg_4560.1
hg38::chr11:60455835..60455838,+;hg_224787.1	p6@MS4A1
hg19::chr8:22576899..22576911,+;hg_87854.1	hg_87854.1
hg19::chr3:111852019..111852029,-;hg_43730.1	p3@GCSAM
hg19::chr1:160681693..160681719,-;hg_15531.1	p3@CD48
hg19::chr2:8442178..8442186,+;hg_18721.1	hg_18721.1
hg19::chr11:111228348..111228370,-;hg_122237.1	hg_122237.1
hg19::chr12:92455709..92455717,-;hg_132600.1	hg_132600.1
hg19::chr8:42623846..42623865,-;hg_92929.1	p2@CHRNA6
hg19::chr9:112910941..112910955,+;hg_97983.1	p12@AKAP2
hg19::chr16:57398312..57398334,-;hg_157526.1	hg_157526.1
hg19::chr9:35650561..35650570,-;hg_100598.1	p3@SIT1
hg38::chr12:113057875..113057878,+;hg_225393.1	p18@DTX1
hg19::chr1:245809477..245809487,+;hg_9534.1	p18@KIF26B
hg19::chrX:148281054..148281070,+;hg_197942.1	hg_197942.1
hg19::chr2:80757827..80757858,+;hg_21158.1	hg_21158.1
hg19::chr8:135577914..135577919,-;hg_95256.1	p23@ZFAT
hg19::chr8:63655497..63655509,-;hg_93317.1	hg_93317.1
hg19::chr18:51746035..51746040,-;hg_171992.1	hg_171992.1
hg19::chr21:20741370..20741383,-;hg_189879.1	hg_189879.1
hg19::chr1:101874029..101874040,+;hg_4291.1	hg_4291.1
hg19::chr21:20741243..20741260,-;hg_189878.1	hg_189878.1
hg19::chr19:36204344..36204355,+;hg_175376.1	p3@ZBTB32
hg19::chr14:75982154..75982176,+;hg_140681.1	hg_140681.1
hg19::chr14:106327961..106327980,-;hg_145305.1	hg_145305.1
hg19::chr5:96691647..96691659,+;hg_57737.1	hg_57737.1
hg19::chr3:121796623..121796637,+;hg_38220.1	p4@CD86
hg19::chr17:16842731..16842777,+;hg_159719.1	hg_159719.1
hg19::chr2:106415317..106415347,-;hg_30048.1	hg_30048.1
hg19::chr20:61640711..61640756,+;hg_185790.1	p1@LOC63930
hg19::chr12:110449219..110449232,+;hg_127963.1	hg_127963.1
hg19::chr8:102987581..102987599,-;hg_94244.1	p5@NCALD
hg19::chr1:12123219..12123228,+;hg_676.1	p6@TNFRSF8
hg19::chr2:231809393..231809409,+;hg_25850.1	hg_25850.1
hg19::chr3:133185639..133185654,+;hg_38656.1	hg_38656.1
hg19::chr19:4229572..4229583,+;hg_173307.1	p5@EBI3
hg19::chr9:35650542..35650545,-;hg_100597.1	p4@SIT1
hg19::chr1:154832272..154832279,-;hg_14838.1	p19@KCNN3
hg19::chr5:150592285..150592315,+;hg_59598.1	hg_59598.1
hg19::chr4:185202099..185202105,+;hg_50828.1	hg_50828.1
hg38::chrX:19801049..19801074,-;hg_231762.1	hg_231762.1
hg19::chr20:52681445..52681457,+;hg_185387.1	hg_185387.1
hg19::chr11:67412664..67412690,-;hg_120964.1	hg_120964.1
hg19::chr7:28610099..28610113,+;hg_77856.1	p5@CREB5
hg19::chr12:7068461..7068466,+;hg_123868.1	p19@PTPN6
hg19::chr12:8765446..8765468,-;hg_129345.1	p1@AICDA
hg19::chr5:126305543..126305566,+;hg_58323.1	hg_58323.1
hg19::chr12:15101798..15101847,-;hg_129903.1	p2@ARHGDIB
hg19::chr2:145116694..145116698,+;hg_22841.1	hg_22841.1
hg19::chr7:36990915..36990932,-;hg_83608.1	hg_83608.1
hg19::chr12:25173780..25173790,+;hg_124752.1	p14@LRMP
hg19::chr17:56408601..56408605,-;hg_167240.1	p1@MIR142
hg19::chr5:96691671..96691695,+;hg_57738.1	hg_57738.1
hg19::chr10:98032551..98032586,-;hg_110851.1	hg_110851.1
hg19::chr3:174991972..174991990,-;hg_45662.1	hg_45662.1
hg19::chr19:6772710..6772744,+;hg_173515.1	p1@VAV1
hg19::chr1:245809377..245809410,+;hg_9530.1	p2@KIF26B
hg19::chr5:150592248..150592272,+;hg_59597.1	hg_59597.1
hg19::chr6:149353899..149353911,-;hg_76110.1	p3@LOC105378047
hg19::chr4:185275104..185275133,-;hg_55128.1	p3@LOC728175
hg19::chr16:57398201..57398210,+;hg_154360.1	hg_154360.1
hg19::chr1:12124105..12124114,+;hg_689.1	p18@TNFRSF8
hg19::chr2:231809353..231809367,+;hg_25849.1	hg_25849.1
hg19::chr8:42623839..42623845,-;hg_92928.1	p8@CHRNA6
hg19::chr2:214097524..214097530,-;hg_33548.1	hg_33548.1
hg19::chr11:128283298..128283317,+;hg_117553.1	hg_117553.1
hg19::chr15:79271225..79271235,+;hg_147939.1	hg_147939.1
hg19::chr21:26797071..26797086,-;hg_189927.1	p3@LINC00158
hg19::chr12:25210754..25210771,+;hg_124770.1	hg_124770.1
hg19::chr18:31431849..31431857,+;hg_169887.1	hg_169887.1
hg19::chr9:6605334..6605339,-;hg_99857.1	p11@GLDC
hg19::chr2:223288634..223288698,+;hg_25607.1	p2@SGPP2
hg19::chr12:81172256..81172287,+;hg_127123.1	hg_127123.1
hg19::chr12:113494516..113494577,+;hg_128133.1	p1@DTX1
hg19::chr2:220142900..220142916,-;hg_34062.1	p22@TUBA4A
hg19::chr16:81844780..81844795,+;hg_155214.1	hg_155214.1
hg19::chr9:132758002..132758011,-;hg_102792.1	hg_102792.1
hg19::chr21:37915193..37915204,-;hg_190375.1	p4@CLDN14
hg19::chr17:48270438..48270450,-;hg_166940.1	p103@COL1A1
hg19::chr1:111762715..111762732,+;hg_4608.1	hg_4608.1
hg19::chr2:147655863..147655884,-;hg_31058.1	hg_31058.1
hg19::chr14:21134939..21134952,-;hg_142050.1	hg_142050.1
hg19::chr5:138724366..138724385,-;hg_63745.1	p5@MZB1
hg19::chr3:6759235..6759249,+;hg_35183.1	hg_35183.1
hg19::chrX:11778090..11778099,+;hg_195503.1	p26@MSL3
hg19::chr12:125634248..125634257,-;hg_134071.1	hg_134071.1
hg19::chr12:776344..776351,-;hg_128906.1	hg_128906.1
hg19::chr1:23855285..23855288,+;hg_1345.1	hg_1345.1
hg19::chr8:102980193..102980205,-;hg_94242.1	hg_94242.1
hg19::chrX:54556759..54556770,+;hg_196440.1	p4@GNL3L
hg38::chr2:230943736..230943749,+;hg_227992.1	hg_227992.1
hg19::chr3:121264848..121264859,-;hg_44097.1	p2@POLQ
hg19::chr12:15114705..15114712,-;hg_129916.1	p9@ARHGDIB
hg19::chr9:37037005..37037011,+;hg_96699.1	hg_96699.1
hg19::chrX:19766188..19766199,-;hg_198643.1	p37@SH3KBP1
hg19::chr20:61640760..61640777,+;hg_185791.1	p2@LOC63930
hg19::chr7:37382360..37382399,-;hg_83624.1	p3@ELMO1
hg19::chr12:81172288..81172301,+;hg_127124.1	hg_127124.1
hg19::chr7:44500049..44500072,-;hg_83876.1	hg_83876.1
hg19::chr8:22577000..22577024,+;hg_87856.1	hg_87856.1
hg19::chr7:43000472..43000514,-;hg_83795.1	hg_83795.1
hg19::chr6:397136..397160,-;hg_71325.1	hg_71325.1
hg19::chr2:30906280..30906285,-;hg_27670.1	hg_27670.1
hg19::chr4:185274655..185274676,-;hg_55124.1	p1@LOC728175
hg19::chr3:174980786..174980789,-;hg_45659.1	hg_45659.1
hg19::chr4:185235305..185235321,-;hg_55114.1	hg_55114.1
hg19::chr12:8765428..8765439,-;hg_129344.1	p3@AICDA
hg19::chr2:157368616..157368634,+;hg_23183.1	hg_23183.1
hg19::chr3:119276758..119276770,-;hg_43994.1	p9@CD80
hg19::chr5:150591663..150591668,+;hg_59594.1	p20@GM2A
hg19::chr2:65159616..65159630,-;hg_28788.1	p4@LOC400958
hg19::chr12:113495162..113495172,+;hg_128136.1	p11@DTX1
hg19::chr1:163291814..163291855,+;hg_6346.1	p2@NUF2
hg19::chr16:57398105..57398126,+;hg_154358.1	hg_154358.1
hg19::chr2:96830780..96830784,+;hg_21451.1	hg_21451.1
hg19::chr12:2985421..2985441,+;hg_123456.1	p2@RHNO1
hg19::chr6:407517..407528,+;hg_65402.1	hg_65402.1
hg19::chr1:12123317..12123328,+;hg_677.1	p8@TNFRSF8
hg19::chr17:46189383..46189391,+;hg_161426.1	hg_161426.1
hg38::chr6:26956350..26956356,+;hg_229894.1	hg_229894.1
hg19::chr19:19281060..19281078,-;hg_180130.1	p2@MEF2B
hg19::chr17:16843698..16843703,-;hg_164745.1	hg_164745.1
hg19::chr5:138725522..138725542,-;hg_63748.1	p3@MZB1
hg19::chr13:30951150..30951161,-;hg_136633.1	p5@LINC00426
hg19::chrX:19819132..19819162,-;hg_198648.1	hg_198648.1
hg19::chr11:111228281..111228290,-;hg_122236.1	hg_122236.1
hg19::chr6:155504203..155504210,+;hg_70703.1	p30@TIAM2
hg19::chr20:62666902..62666913,+;hg_185916.1	p10@LINC00176
hg19::chr9:96030936..96030946,-;hg_101490.1	hg_101490.1
hg19::chr8:102987548..102987571,-;hg_94243.1	p4@NCALD
hg19::chr4:40194662..40194674,+;hg_47414.1	p15@RHOH
hg19::chr6:396521..396527,+;hg_65399.1	p4@IRF4
hg19::chr8:42642726..42642735,+;hg_88705.1	hg_88705.1
hg19::chr20:15879525..15879530,-;hg_186489.1	hg_186489.1
hg19::chr11:111225132..111225169,-;hg_122232.1	hg_122232.1
hg19::chr9:36834591..36834598,-;hg_100701.1	hg_100701.1
hg19::chr11:82708406..82708420,-;hg_121583.1	p13@RAB30
hg19::chr16:81819275..81819302,+;hg_155208.1	p6@PLCG2
hg38::chr3:16904838..16904841,+;hg_228671.1	hg_228671.1
hg19::chr4:74485291..74485301,-;hg_52496.1	hg_52496.1
hg19::chr9:1930369..1930389,-;hg_99741.1	hg_99741.1
hg19::chr10:121921002..121921049,+;hg_107361.1	hg_107361.1
hg19::chr12:54148108..54148118,+;hg_125804.1	hg_125804.1
hg19::chr17:65571032..65571042,-;hg_167703.1	hg_167703.1
hg19::chr17:42295755..42295763,-;hg_166331.1	p42@UBTF
hg19::chr2:159842523..159842528,+;hg_23233.1	hg_23233.1
hg19::chr3:174976751..174976760,-;hg_45658.1	hg_45658.1
hg19::chr4:185275051..185275071,-;hg_55126.1	p5@LOC728175
hg19::chr17:33407766..33407769,+;hg_160336.1	hg_160336.1
hg19::chr18:54725248..54725259,-;hg_172099.1	hg_172099.1
hg19::chr6:155504175..155504183,+;hg_70702.1	p29@TIAM2
hg19::chr9:37144962..37144967,+;hg_96711.1	p14@ZCCHC7
hg19::chr1:206290083..206290090,-;hg_8075.1	hg_8075.1
hg19::chr3:174951288..174951296,-;hg_45656.1	hg_45656.1
hg19::chr10:98032542..98032547,-;hg_110850.1	hg_110850.1
hg19::chr21:20740945..20740987,-;hg_189876.1	hg_189876.1
hg19::chr9:112910752..112910781,+;hg_97979.1	p8@AKAP2
hg19::chr8:22576954..22576965,+;hg_87855.1	hg_87855.1
hg19::chr9:20584606..20584611,-;hg_100194.1	hg_100194.1
hg19::chr14:60679680..60679695,+;hg_139869.1	hg_139869.1
hg19::chr14:60679954..60679974,+;hg_139871.1	hg_139871.1
hg19::chrX:148281046..148281051,+;hg_197941.1	hg_197941.1
hg19::chr14:60679634..60679645,+;hg_139868.1	hg_139868.1
hg19::chr19:44617476..44617478,+;hg_176251.1	p3@ZNF225
hg19::chr2:147655803..147655815,-;hg_31057.1	hg_31057.1
hg19::chr15:52671246..52671251,-;hg_150000.1	hg_150000.1
hg19::chr18:31431876..31431886,+;hg_169888.1	hg_169888.1
hg19::chrX:148281139..148281150,+;hg_197945.1	hg_197945.1
hg19::chr11:111224819..111224845,+;hg_116616.1	p10@POU2AF1
hg19::chr3:127454965..127454984,-;hg_44393.1	p27@MGLL
hg19::chr11:111225012..111225024,-;hg_122230.1	hg_122230.1
hg19::chr5:131761182..131761188,-;hg_63317.1	hg_63317.1
hg19::chr17:59322564..59322600,+;hg_162075.1	p5@BCAS3
hg19::chr4:185235282..185235301,-;hg_55113.1	hg_55113.1
hg19::chr6:138226621..138226627,+;hg_70098.1	hg_70098.1
hg19::chr12:8765415..8765422,-;hg_129343.1	p4@AICDA
hg19::chr3:121796596..121796601,+;hg_38219.1	p8@CD86
hg19::chr6:13230218..13230229,+;hg_65926.1	hg_65926.1
hg19::chr17:9955874..9955881,-;hg_164541.1	hg_164541.1
hg19::chr6:88630940..88630960,-;hg_74641.1	hg_74641.1
hg19::chr14:75981521..75981530,+;hg_140677.1	hg_140677.1
hg19::chr14:25495787..25495796,-;hg_142658.1	hg_142658.1
hg38::chr12:113057514..113057559,+;hg_225392.1	p16@DTX1
hg19::chr6:407647..407650,+;hg_65403.1	hg_65403.1
hg19::chr12:8765396..8765408,-;hg_129342.1	p2@AICDA
hg19::chr1:12123625..12123640,+;hg_684.1	p13@TNFRSF8
hg19::chr11:111228213..111228235,-;hg_122235.1	hg_122235.1
hg19::chr8:135614204..135614209,-;hg_95264.1	p22@ZFAT
hg19::chr16:30394143..30394155,-;hg_157052.1	p9@SEPT1
hg19::chr9:112910787..112910797,+;hg_97980.1	p15@AKAP2
hg19::chr10:98460669..98460678,-;hg_110905.1	p9@PIK3AP1
hg19::chr14:106328021..106328027,-;hg_145306.1	p15@IGHM
hg19::chr15:75070042..75070047,+;hg_147720.1	hg_147720.1
hg19::chr17:3123719..3123724,-;hg_163846.1	hg_163846.1
hg19::chr2:232536534..232536561,-;hg_34536.1	hg_34536.1
hg19::chr3:127454947..127454961,-;hg_44392.1	p16@MGLL
hg38::chr6:130260421..130260432,+;hg_230178.1	hg_230178.1
hg19::chr20:44692500..44692506,-;hg_187540.1	hg_187540.1
hg19::chr9:37284104..37284117,+;hg_96722.1	p4@ZCCHC7
hg19::chr13:111836521..111836524,+;hg_136099.1	hg_136099.1
hg19::chr12:7068475..7068509,+;hg_123869.1	p6@PTPN6
hg19::chr11:2407318..2407325,+;hg_112693.1	p24@CD81
hg19::chr21:26797102..26797131,-;hg_189928.1	p1@LINC00158
hg19::chr9:37025768..37025781,-;hg_100711.1	hg_100711.1
hg19::chr6:149353827..149353847,-;hg_76108.1	p1@LOC105378047
hg19::chr19:46145696..46145710,-;hg_181550.1	hg_181550.1
hg19::chr2:231454268..231454307,-;hg_34459.1	hg_34459.1
hg19::chr14:106327661..106327684,-;hg_145302.1	hg_145302.1
hg19::chr20:52681625..52681628,+;hg_185389.1	hg_185389.1
hg19::chr16:12640952..12640965,-;hg_156348.1	hg_156348.1
hg19::chr14:75981997..75982008,+;hg_140679.1	hg_140679.1
hg19::chr1:203734024..203734025,-;hg_16855.1	hg_16855.1
hg19::chr7:99806838..99806856,+;hg_79945.1	hg_79945.1
hg19::chr12:125634292..125634301,-;hg_134073.1	hg_134073.1
hg19::chr3:105974795..105974822,-;hg_43608.1	hg_43608.1
hg19::chr16:27438584..27438616,+;hg_153339.1	p3@IL21R
hg19::chrX:135861771..135861801,-;hg_200671.1	hg_200671.1
hg19::chr12:25205401..25205418,+;hg_124762.1	p7@LRMP
hg19::chr14:106326733..106326743,-;hg_145293.1	hg_145293.1
hg19::chr3:194210763..194210780,-;hg_46228.1	hg_46228.1
hg19::chr19:6654632..6654638,+;hg_173493.1	hg_173493.1
hg19::chr8:135613895..135613921,-;hg_95259.1	p8@ZFAT
hg19::chr12:104319248..104319257,+;hg_127705.1	hg_127705.1
hg19::chr14:106327543..106327574,-;hg_145300.1	hg_145300.1
hg19::chr1:158978768..158978800,+;hg_5923.1	p8@IFI16
hg19::chr1:205742113..205742136,+;hg_8061.1	hg_8061.1
hg19::chr7:28609735..28609737,-;hg_83375.1	hg_83375.1
hg19::chr1:93004036..93004045,+;hg_4042.1	hg_4042.1
hg19::chr11:111224162..111224190,-;hg_122226.1	hg_122226.1
hg19::chr2:65166809..65166821,-;hg_28791.1	hg_28791.1
hg19::chr1:111772435..111772463,+;hg_4616.1	p4@CHI3L2
hg19::chr16:57397464..57397474,+;hg_154341.1	hg_154341.1
hg19::chr1:32716592..32716596,+;hg_1970.1	p5@LCK
